# Supplementary material for: [2,2-Bis(diphenyl­phosphan­yl)propane-κ2 P,P′]tetra­carbonyl­chromium(0) dichloro­methane monosolvate
Source: Acta Crystallogr Sect E Struct Rep Online. 2010 Oct 31;66(Pt 11):m1495. doi: 10.1107/S1600536810043692 (PMC3009317; doi:10.1107/S1600536810043692)
Supplement: Supplementary file 1 [file e-66-m1495-sup1.cif]

##############################################################################
###                                                                        ###
###        Electronic paper (Acta Crystallographica Section E)             ###
###                                                                        ###
##############################################################################
#                                                                            #
# This CIF contains the data in a paper accepted for publication in Acta     #
# Crystallographica Section E. It conforms to the requirements of Notes      #
# for Authors for Section E, and has been peer reviewed under the auspices   #
# of the IUCr Commission on Journals.                                        #
#                                                                            #
# Full details of the Crystallographic Information File format               #
# are given in the paper "The Crystallographic Information File (CIF):       #
# a New Standard Archive File for Crystallography" by S. R. Hall, F. H.      #
# Allen and I. D. Brown [Acta Cryst. (1991), A47, 655-685].                  #
#                                                                            #
# The current version of the core CIF dictionary is obtainable from          #
# ftp://ftp.iucr.org/pub/cif_core.dic. The current version number is 2.4.    #
#                                                                            #
# Software is freely available for graphical display of the structure(s) in  #
# this CIF.  For information consult the CIF home page http://www.iucr.org/  #
# cif/home.html                                                              #
#                                                                            #
# This file may be used for bona fide research purposes within the           #
# scientific community so long as proper attribution is given to the journal # 
# article from which it was obtained.                                        #
#                                                                            #
##############################################################################
                                             
data_I
_audit_creation_method     SHELXL97
_chemical_name_systematic
;
[2,2-Bis(diphenylphosphanyl)propane-
\k^2^<i>P</i>,<i>P</i>']tetracarbonylchromium dichloromethane monosolvate
;
_chemical_name_common     ?
_chemical_formula_moiety     'C31 H26 Cr O4 P2, C H2 Cl2'
_chemical_formula_sum     'C32 H28 Cl2 Cr O4 P2'
_chemical_formula_iupac     '[Cr (C27 H26 P2) (C O)4] , C H2 Cl2'
_chemical_formula_weight     661.38
_chemical_melting_point     ?
_symmetry_cell_setting     triclinic
_symmetry_space_group_name_H-M     'P -1'
_symmetry_space_group_name_Hall     '-P 1'
loop_
    _symmetry_equiv_pos_as_xyz
    'x, y, z'
    '-x, -y, -z'
_cell_length_a     8.9998(5)
_cell_length_b     9.4895(5)
_cell_length_c     18.3178(9)
_cell_angle_alpha     99.811(4)
_cell_angle_beta     94.856(4)
_cell_angle_gamma     93.020(4)
_cell_volume     1532.40(14)
_cell_formula_units_Z     2
_cell_measurement_reflns_used     4481
_cell_measurement_theta_min     2.15
_cell_measurement_theta_max     29.57
_cell_measurement_temperature     150(2)
_exptl_crystal_description     prism
_exptl_crystal_colour     yellow
_exptl_crystal_size_max     0.50
_exptl_crystal_size_mid     0.50
_exptl_crystal_size_min     0.27
_exptl_crystal_density_diffrn     1.433
_exptl_crystal_density_meas     ?
_exptl_crystal_density_method     'not measured'
_exptl_crystal_F_000     680
_exptl_absorpt_coefficient_mu     0.688
_exptl_absorpt_correction_type     numerical
_exptl_absorpt_process_details     '(X-SHAPE and X-RED32; Stoe & Cie, 2005)'
_exptl_absorpt_correction_T_min     0.7002
_exptl_absorpt_correction_T_max     0.8338
_exptl_special_details
;
;
_diffrn_ambient_temperature     150(2)
_diffrn_radiation_type     MoK\a
_diffrn_radiation_wavelength     0.71073
_diffrn_radiation_source     'fine-focus sealed tube'
_diffrn_radiation_monochromator     graphite
_diffrn_measurement_device_type     'Stoe IPDS II'
_diffrn_measurement_method     \w
_diffrn_detector_area_resol_mean     ?
_diffrn_reflns_number     25497
_diffrn_reflns_av_R_equivalents     0.0376
_diffrn_reflns_av_sigmaI/netI     0.0287
_diffrn_reflns_theta_min     2.18
_diffrn_reflns_theta_max     27.50
_diffrn_reflns_theta_full     27.50
_diffrn_measured_fraction_theta_max     1.000
_diffrn_measured_fraction_theta_full     1.000
_diffrn_reflns_limit_h_min     -11
_diffrn_reflns_limit_h_max     11
_diffrn_reflns_limit_k_min     -12
_diffrn_reflns_limit_k_max     12
_diffrn_reflns_limit_l_min     -23
_diffrn_reflns_limit_l_max     23
_diffrn_standards_number     ?
_diffrn_standards_interval_count     ?
_diffrn_standards_interval_time     ?
_diffrn_standards_decay_%     ?
_refine_special_details
;
Refinement of <i>F</i>^2^ against ALL reflections. The weighted <i>R</i>-factor
<i>wR</i> and goodness of fit <i>S</i> are based on <i>F</i>^2^, conventional
<i>R</i>-factors <i>R</i> are based on <i>F</i>, with <i>F</i> set to zero for
negative <i>F</i>^2^. The threshold expression of <i>F</i>^2^ >
\s(<i>F</i>^2^) is used only for calculating <i>R</i>-factors(gt) <i>etc</i>.
and is not relevant to the choice of reflections for refinement.
<i>R</i>-factors based on <i>F</i>^2^ are statistically about twice as large
as those based on <i>F</i>, and <i>R</i>-factors based on ALL data will be
even larger.
;
_reflns_number_total     7051
_reflns_number_gt     5824
_reflns_threshold_expression     I>2\s(I)
_refine_ls_structure_factor_coef     Fsqd
_refine_ls_matrix_type     full
_refine_ls_R_factor_all     0.0405
_refine_ls_R_factor_gt     0.0327
_refine_ls_wR_factor_gt     0.0846
_refine_ls_wR_factor_ref     0.0873
_refine_ls_goodness_of_fit_ref     1.057
_refine_ls_restrained_S_all     1.057
_refine_ls_number_reflns     7051
_refine_ls_number_parameters     372
_refine_ls_number_restraints     0
_refine_ls_hydrogen_treatment     constr
_refine_ls_weighting_scheme     calc
_refine_ls_weighting_details
       'calc w = 1/[\s^2^(Fo^2^)+(0.0478P)^2^+0.3172P] where P=(Fo^2^+2Fc^2^)/3'
_atom_sites_solution_hydrogens     geom
_atom_sites_solution_primary     direct
_atom_sites_solution_secondary     difmap
_refine_ls_shift/su_max     0.001
_refine_ls_shift/su_mean     0.000
_refine_diff_density_max     0.710
_refine_diff_density_min     -0.646
_refine_ls_extinction_method     none
_refine_ls_extinction_coef     ?
loop_
    _atom_type_symbol
    _atom_type_description
    _atom_type_scat_dispersion_real
    _atom_type_scat_dispersion_imag
    _atom_type_scat_source
    'C' 'C' 0.0033 0.0016
                         'International Tables Vol C Tables 4.2.6.8 and 6.1.1.4'
    'H' 'H' 0.0000 0.0000
                         'International Tables Vol C Tables 4.2.6.8 and 6.1.1.4'
    'O' 'O' 0.0106 0.0060
                         'International Tables Vol C Tables 4.2.6.8 and 6.1.1.4'
    'P' 'P' 0.1023 0.0942
                         'International Tables Vol C Tables 4.2.6.8 and 6.1.1.4'
    'Cl' 'Cl' 0.1484 0.1585
                         'International Tables Vol C Tables 4.2.6.8 and 6.1.1.4'
    'Cr' 'Cr' 0.3209 0.6236
                         'International Tables Vol C Tables 4.2.6.8 and 6.1.1.4'
_computing_data_collection     'X-AREA (Stoe & Cie, 2005)'
_computing_cell_refinement     'X-AREA (Stoe & Cie, 2005)'
_computing_data_reduction     'X-AREA (Stoe & Cie, 2005)'
_computing_structure_solution     'SHELXS97 (Sheldrick, 2008)'
_computing_structure_refinement     'SHELXL97 (Sheldrick, 2008)'
_computing_molecular_graphics     'XP in SHELXTL (Sheldrick, 2008)'
_computing_publication_material     'SHELXL97 (Sheldrick, 2008)'
loop_
    _atom_site_type_symbol
    _atom_site_label
    _atom_site_fract_x
    _atom_site_fract_y
    _atom_site_fract_z
    _atom_site_U_iso_or_equiv
    _atom_site_adp_type
    _atom_site_calc_flag
    _atom_site_refinement_flags
    _atom_site_occupancy
    _atom_site_disorder_assembly
    _atom_site_disorder_group
    C C1 1.01536(18) 0.20775(19) 0.18509(10) 0.0267(4) Uani d . 1 . .
    C C2 0.76174(18) 0.13420(18) 0.22785(10) 0.0248(3) Uani d . 1 . .
    C C3 0.96144(18) 0.26041(19) 0.33115(10) 0.0277(4) Uani d . 1 . .
    C C4 1.02766(18) 0.46144(19) 0.25461(10) 0.0270(4) Uani d . 1 . .
    C C5 0.57483(17) 0.44246(17) 0.20067(9) 0.0216(3) Uani d . 1 . .
    C C6 0.45608(17) 0.31571(19) 0.19234(10) 0.0259(3) Uani d . 1 . .
    H H6A 0.3801 0.3405 0.2268 0.039 Uiso calc R 1 . .
    H H6B 0.5041 0.2307 0.2038 0.039 Uiso calc R 1 . .
    H H6C 0.4087 0.2955 0.1411 0.039 Uiso calc R 1 . .
    C C7 0.49660(19) 0.57332(19) 0.18302(10) 0.0277(4) Uani d . 1 . .
    H H7A 0.4490 0.5525 0.1319 0.041 Uiso calc R 1 . .
    H H7B 0.5702 0.6552 0.1883 0.041 Uiso calc R 1 . .
    H H7C 0.4204 0.5963 0.2176 0.041 Uiso calc R 1 . .
    C C8 0.80565(17) 0.54283(18) 0.10865(10) 0.0241(3) Uani d . 1 . .
    C C9 0.81566(19) 0.5386(2) 0.03282(11) 0.0300(4) Uani d . 1 . .
    H H9 0.7802 0.4547 -0.0017 0.036 Uiso calc R 1 . .
    C C10 0.8776(2) 0.6569(2) 0.00739(12) 0.0369(4) Uani d . 1 . .
    H H10 0.8841 0.6533 -0.0444 0.044 Uiso calc R 1 . .
    C C11 0.9293(2) 0.7788(2) 0.05695(13) 0.0381(5) Uani d . 1 . .
    H H11 0.9712 0.8592 0.0393 0.046 Uiso calc R 1 . .
    C C12 0.9204(2) 0.7847(2) 0.13238(13) 0.0356(4) Uani d . 1 . .
    H H12 0.9558 0.8691 0.1665 0.043 Uiso calc R 1 . .
    C C13 0.85938(18) 0.66646(19) 0.15817(11) 0.0292(4) Uani d . 1 . .
    H H13 0.8544 0.6703 0.2101 0.035 Uiso calc R 1 . .
    C C14 0.66313(18) 0.26334(18) 0.06079(9) 0.0240(3) Uani d . 1 . .
    C C15 0.73759(18) 0.14068(19) 0.03805(10) 0.0264(4) Uani d . 1 . .
    H H15 0.8206 0.1186 0.0687 0.032 Uiso calc R 1 . .
    C C16 0.6919(2) 0.0507(2) -0.02876(11) 0.0316(4) Uani d . 1 . .
    H H16 0.7451 -0.0313 -0.0443 0.038 Uiso calc R 1 . .
    C C17 0.5691(2) 0.0798(2) -0.07279(10) 0.0325(4) Uani d . 1 . .
    H H17 0.5380 0.0180 -0.1186 0.039 Uiso calc R 1 . .
    C C18 0.4914(2) 0.1991(2) -0.05008(10) 0.0309(4) Uani d . 1 . .
    H H18 0.4053 0.2176 -0.0797 0.037 Uiso calc R 1 . .
    C C19 0.53874(19) 0.2914(2) 0.01568(10) 0.0282(4) Uani d . 1 . .
    H H19 0.4864 0.3744 0.0303 0.034 Uiso calc R 1 . .
    C C20 0.74847(18) 0.63022(18) 0.34037(9) 0.0241(3) Uani d . 1 . .
    C C21 0.6667(2) 0.74999(19) 0.33735(11) 0.0321(4) Uani d . 1 . .
    H H21 0.5747 0.7410 0.3069 0.039 Uiso calc R 1 . .
    C C22 0.7189(3) 0.8825(2) 0.37862(12) 0.0403(5) Uani d . 1 . .
    H H22 0.6632 0.9640 0.3755 0.048 Uiso calc R 1 . .
    C C23 0.8507(2) 0.8967(2) 0.42396(12) 0.0410(5) Uani d . 1 . .
    H H23 0.8867 0.9880 0.4513 0.049 Uiso calc R 1 . .
    C C24 0.9306(2) 0.7781(2) 0.42962(11) 0.0367(4) Uani d . 1 . .
    H H24 1.0197 0.7869 0.4623 0.044 Uiso calc R 1 . .
    C C25 0.88029(19) 0.6458(2) 0.38738(10) 0.0289(4) Uani d . 1 . .
    H H25 0.9367 0.5648 0.3906 0.035 Uiso calc R 1 . .
    C C26 0.56456(17) 0.39289(17) 0.35684(9) 0.0232(3) Uani d . 1 . .
    C C27 0.44294(19) 0.4714(2) 0.37624(11) 0.0309(4) Uani d . 1 . .
    H H27 0.4247 0.5550 0.3557 0.037 Uiso calc R 1 . .
    C C28 0.3486(2) 0.4280(2) 0.42524(12) 0.0377(4) Uani d . 1 . .
    H H28 0.2654 0.4816 0.4380 0.045 Uiso calc R 1 . .
    C C29 0.3749(2) 0.3072(2) 0.45557(11) 0.0381(5) Uani d . 1 . .
    H H29 0.3098 0.2776 0.4892 0.046 Uiso calc R 1 . .
    C C30 0.4951(2) 0.2296(2) 0.43722(11) 0.0371(4) Uani d . 1 . .
    H H30 0.5133 0.1469 0.4585 0.045 Uiso calc R 1 . .
    C C31 0.5902(2) 0.27148(19) 0.38763(10) 0.0293(4) Uani d . 1 . .
    H H31 0.6728 0.2170 0.3748 0.035 Uiso calc R 1 . .
    C C32 0.2113(3) 0.9291(3) 0.33113(16) 0.0622(7) Uani d . 1 . .
    H H32A 0.1155 0.8720 0.3145 0.075 Uiso calc R 1 . .
    H H32B 0.1881 1.0281 0.3515 0.075 Uiso calc R 1 . .
    Cl Cl1 0.30771(6) 0.85575(7) 0.40154(4) 0.05184(15) Uani d . 1 . .
    Cl Cl2 0.31373(9) 0.93219(10) 0.25513(5) 0.0796(2) Uani d . 1 . .
    Cr Cr1 0.88203(3) 0.30677(3) 0.242280(15) 0.02031(8) Uani d . 1 . .
    O O1 1.09906(15) 0.14688(15) 0.14916(8) 0.0396(3) Uani d . 1 . .
    O O2 0.69755(15) 0.02391(13) 0.21958(8) 0.0353(3) Uani d . 1 . .
    O O3 1.00875(16) 0.22861(17) 0.38596(8) 0.0426(3) Uani d . 1 . .
    O O4 1.12468(14) 0.54764(15) 0.26147(9) 0.0401(3) Uani d . 1 . .
    P P1 0.73655(4) 0.38536(4) 0.14524(2) 0.02048(10) Uani d . 1 . .
    P P2 0.69140(4) 0.44708(4) 0.29237(2) 0.01995(10) Uani d . 1 . .
loop_
    _atom_site_aniso_label
    _atom_site_aniso_U_11
    _atom_site_aniso_U_22
    _atom_site_aniso_U_33
    _atom_site_aniso_U_12
    _atom_site_aniso_U_13
    _atom_site_aniso_U_23
    C1 0.0248(8) 0.0285(9) 0.0269(9) -0.0012(7) 0.0000(7) 0.0071(7)
    C2 0.0244(7) 0.0281(9) 0.0225(9) 0.0037(6) 0.0024(6) 0.0059(7)
    C3 0.0239(8) 0.0286(9) 0.0303(10) 0.0001(6) 0.0025(7) 0.0050(7)
    C4 0.0233(8) 0.0305(9) 0.0274(9) 0.0040(7) 0.0026(7) 0.0052(7)
    C5 0.0195(7) 0.0232(8) 0.0223(8) -0.0007(6) 0.0019(6) 0.0055(6)
    C6 0.0208(7) 0.0305(9) 0.0255(9) -0.0047(6) 0.0011(6) 0.0045(7)
    C7 0.0262(8) 0.0297(9) 0.0282(9) 0.0041(7) 0.0018(7) 0.0083(7)
    C8 0.0197(7) 0.0257(8) 0.0293(9) 0.0016(6) 0.0050(6) 0.0107(7)
    C9 0.0283(8) 0.0338(9) 0.0312(10) 0.0033(7) 0.0074(7) 0.0120(8)
    C10 0.0367(9) 0.0418(11) 0.0396(11) 0.0070(8) 0.0164(8) 0.0207(9)
    C11 0.0294(9) 0.0347(10) 0.0577(14) 0.0022(7) 0.0145(9) 0.0242(10)
    C12 0.0270(8) 0.0296(9) 0.0516(13) -0.0030(7) 0.0042(8) 0.0128(9)
    C13 0.0252(8) 0.0287(9) 0.0347(10) -0.0008(7) 0.0035(7) 0.0095(8)
    C14 0.0235(7) 0.0274(8) 0.0216(8) -0.0035(6) 0.0033(6) 0.0067(7)
    C15 0.0245(8) 0.0299(9) 0.0248(9) -0.0010(6) 0.0042(7) 0.0046(7)
    C16 0.0311(9) 0.0329(9) 0.0296(10) -0.0017(7) 0.0090(7) 0.0004(8)
    C17 0.0352(9) 0.0396(10) 0.0202(9) -0.0110(8) 0.0033(7) 0.0017(8)
    C18 0.0307(9) 0.0385(10) 0.0234(9) -0.0066(7) -0.0021(7) 0.0101(8)
    C19 0.0276(8) 0.0322(9) 0.0255(9) -0.0007(7) 0.0013(7) 0.0084(7)
    C20 0.0255(7) 0.0247(8) 0.0226(8) -0.0036(6) 0.0068(6) 0.0049(7)
    C21 0.0390(9) 0.0258(9) 0.0310(10) 0.0009(7) 0.0028(8) 0.0038(8)
    C22 0.0588(12) 0.0235(9) 0.0390(12) 0.0011(8) 0.0100(10) 0.0046(8)
    C23 0.0545(12) 0.0281(10) 0.0363(11) -0.0162(9) 0.0128(9) -0.0043(8)
    C24 0.0323(9) 0.0430(11) 0.0294(10) -0.0122(8) 0.0051(8) -0.0055(8)
    C25 0.0268(8) 0.0319(9) 0.0259(9) -0.0030(7) 0.0049(7) -0.0002(7)
    C26 0.0240(7) 0.0244(8) 0.0204(8) -0.0043(6) 0.0026(6) 0.0037(7)
    C27 0.0286(8) 0.0334(9) 0.0323(10) 0.0017(7) 0.0072(7) 0.0086(8)
    C28 0.0301(9) 0.0443(11) 0.0390(11) -0.0010(8) 0.0127(8) 0.0047(9)
    C29 0.0386(10) 0.0449(11) 0.0314(10) -0.0105(8) 0.0124(8) 0.0083(9)
    C30 0.0467(11) 0.0348(10) 0.0326(11) -0.0041(8) 0.0093(9) 0.0136(8)
    C31 0.0338(9) 0.0273(9) 0.0281(10) -0.0001(7) 0.0063(7) 0.0075(7)
    C32 0.0465(13) 0.085(2) 0.0622(17) 0.0223(13) 0.0112(12) 0.0258(15)
    Cl1 0.0416(3) 0.0617(4) 0.0546(4) 0.0032(2) 0.0064(2) 0.0164(3)
    Cl2 0.0798(5) 0.1007(6) 0.0752(5) 0.0227(4) 0.0300(4) 0.0472(5)
    Cr1 0.01840(12) 0.02201(14) 0.02079(15) 0.00010(9) 0.00154(10) 0.00511(10)
    O1 0.0335(7) 0.0421(8) 0.0431(8) 0.0087(6) 0.0132(6) 0.0005(7)
    O2 0.0371(7) 0.0261(7) 0.0414(8) -0.0056(5) 0.0009(6) 0.0059(6)
    O3 0.0417(8) 0.0550(9) 0.0330(8) 0.0023(6) -0.0071(6) 0.0186(7)
    O4 0.0281(6) 0.0383(7) 0.0523(9) -0.0088(6) 0.0027(6) 0.0071(7)
    P1 0.01951(18) 0.0222(2) 0.0203(2) -0.00082(15) 0.00222(15) 0.00564(16)
    P2 0.01915(18) 0.0205(2) 0.0203(2) -0.00140(14) 0.00230(15) 0.00456(16)
_geom_special_details
;
All e.s.d.'s (except the e.s.d. in the dihedral angle between two l.s. planes)
are estimated using the full covariance matrix. The cell e.s.d.'s are taken
into account individually in the estimation of e.s.d.'s in distances, angles
and torsion angles; correlations between e.s.d.'s in cell parameters are only
used when they are defined by crystal symmetry. An approximate (isotropic)
treatment of cell e.s.d.'s is used for estimating e.s.d.'s involving l.s.
planes.
;
loop_
    _geom_bond_atom_site_label_1
    _geom_bond_atom_site_label_2
    _geom_bond_site_symmetry_2
    _geom_bond_distance
    _geom_bond_publ_flag
    C1 O1 . 1.155(2) ?
    C1 Cr1 . 1.8484(19) ?
    C2 O2 . 1.149(2) ?
    C2 Cr1 . 1.8817(17) ?
    C3 O3 . 1.151(2) ?
    C3 Cr1 . 1.8533(19) ?
    C4 O4 . 1.148(2) ?
    C4 Cr1 . 1.8860(17) ?
    C5 C7 . 1.527(2) ?
    C5 C6 . 1.545(2) ?
    C5 P1 . 1.8943(16) ?
    C5 P2 . 1.8963(17) ?
    C6 H6A . 0.9800 ?
    C6 H6B . 0.9800 ?
    C6 H6C . 0.9800 ?
    C7 H7A . 0.9800 ?
    C7 H7B . 0.9800 ?
    C7 H7C . 0.9800 ?
    C8 C13 . 1.392(3) ?
    C8 C9 . 1.393(3) ?
    C8 P1 . 1.8393(16) ?
    C9 C10 . 1.394(2) ?
    C9 H9 . 0.9500 ?
    C10 C11 . 1.376(3) ?
    C10 H10 . 0.9500 ?
    C11 C12 . 1.383(3) ?
    C11 H11 . 0.9500 ?
    C12 C13 . 1.394(2) ?
    C12 H12 . 0.9500 ?
    C13 H13 . 0.9500 ?
    C14 C15 . 1.393(3) ?
    C14 C19 . 1.399(2) ?
    C14 P1 . 1.8184(18) ?
    C15 C16 . 1.385(3) ?
    C15 H15 . 0.9500 ?
    C16 C17 . 1.380(3) ?
    C16 H16 . 0.9500 ?
    C17 C18 . 1.384(3) ?
    C17 H17 . 0.9500 ?
    C18 C19 . 1.383(3) ?
    C18 H18 . 0.9500 ?
    C19 H19 . 0.9500 ?
    C20 C25 . 1.391(2) ?
    C20 C21 . 1.392(3) ?
    C20 P2 . 1.8347(17) ?
    C21 C22 . 1.388(3) ?
    C21 H21 . 0.9500 ?
    C22 C23 . 1.376(3) ?
    C22 H22 . 0.9500 ?
    C23 C24 . 1.381(3) ?
    C23 H23 . 0.9500 ?
    C24 C25 . 1.389(3) ?
    C24 H24 . 0.9500 ?
    C25 H25 . 0.9500 ?
    C26 C31 . 1.388(2) ?
    C26 C27 . 1.393(3) ?
    C26 P2 . 1.8263(16) ?
    C27 C28 . 1.384(2) ?
    C27 H27 . 0.9500 ?
    C28 C29 . 1.380(3) ?
    C28 H28 . 0.9500 ?
    C29 C30 . 1.373(3) ?
    C29 H29 . 0.9500 ?
    C30 C31 . 1.391(2) ?
    C30 H30 . 0.9500 ?
    C31 H31 . 0.9500 ?
    C32 Cl2 . 1.737(3) ?
    C32 Cl1 . 1.755(3) ?
    C32 H32A . 0.9900 ?
    C32 H32B . 0.9900 ?
    Cr1 P1 . 2.3644(5) ?
    Cr1 P2 . 2.3767(5) ?
loop_
    _geom_angle_atom_site_label_1
    _geom_angle_atom_site_label_2
    _geom_angle_atom_site_label_3
    _geom_angle_site_symmetry_1
    _geom_angle_site_symmetry_3
    _geom_angle
    _geom_angle_publ_flag
    O1 C1 Cr1 . . 179.44(16) ?
    O2 C2 Cr1 . . 175.10(15) ?
    O3 C3 Cr1 . . 178.39(16) ?
    O4 C4 Cr1 . . 174.55(16) ?
    C7 C5 C6 . . 108.25(13) ?
    C7 C5 P1 . . 117.15(11) ?
    C6 C5 P1 . . 109.61(12) ?
    C7 C5 P2 . . 121.62(12) ?
    C6 C5 P2 . . 106.88(11) ?
    P1 C5 P2 . . 92.07(7) ?
    C5 C6 H6A . . 109.5 ?
    C5 C6 H6B . . 109.5 ?
    H6A C6 H6B . . 109.5 ?
    C5 C6 H6C . . 109.5 ?
    H6A C6 H6C . . 109.5 ?
    H6B C6 H6C . . 109.5 ?
    C5 C7 H7A . . 109.5 ?
    C5 C7 H7B . . 109.5 ?
    H7A C7 H7B . . 109.5 ?
    C5 C7 H7C . . 109.5 ?
    H7A C7 H7C . . 109.5 ?
    H7B C7 H7C . . 109.5 ?
    C13 C8 C9 . . 118.82(15) ?
    C13 C8 P1 . . 119.29(13) ?
    C9 C8 P1 . . 121.74(14) ?
    C8 C9 C10 . . 120.26(19) ?
    C8 C9 H9 . . 119.9 ?
    C10 C9 H9 . . 119.9 ?
    C11 C10 C9 . . 120.31(19) ?
    C11 C10 H10 . . 119.8 ?
    C9 C10 H10 . . 119.8 ?
    C10 C11 C12 . . 120.14(17) ?
    C10 C11 H11 . . 119.9 ?
    C12 C11 H11 . . 119.9 ?
    C11 C12 C13 . . 119.81(19) ?
    C11 C12 H12 . . 120.1 ?
    C13 C12 H12 . . 120.1 ?
    C8 C13 C12 . . 120.66(18) ?
    C8 C13 H13 . . 119.7 ?
    C12 C13 H13 . . 119.7 ?
    C15 C14 C19 . . 118.54(16) ?
    C15 C14 P1 . . 118.92(13) ?
    C19 C14 P1 . . 122.46(14) ?
    C16 C15 C14 . . 120.68(17) ?
    C16 C15 H15 . . 119.7 ?
    C14 C15 H15 . . 119.7 ?
    C17 C16 C15 . . 120.13(18) ?
    C17 C16 H16 . . 119.9 ?
    C15 C16 H16 . . 119.9 ?
    C16 C17 C18 . . 119.94(17) ?
    C16 C17 H17 . . 120.0 ?
    C18 C17 H17 . . 120.0 ?
    C19 C18 C17 . . 120.19(17) ?
    C19 C18 H18 . . 119.9 ?
    C17 C18 H18 . . 119.9 ?
    C18 C19 C14 . . 120.47(17) ?
    C18 C19 H19 . . 119.8 ?
    C14 C19 H19 . . 119.8 ?
    C25 C20 C21 . . 118.50(16) ?
    C25 C20 P2 . . 115.71(13) ?
    C21 C20 P2 . . 125.64(13) ?
    C22 C21 C20 . . 120.37(18) ?
    C22 C21 H21 . . 119.8 ?
    C20 C21 H21 . . 119.8 ?
    C23 C22 C21 . . 120.44(19) ?
    C23 C22 H22 . . 119.8 ?
    C21 C22 H22 . . 119.8 ?
    C22 C23 C24 . . 119.97(18) ?
    C22 C23 H23 . . 120.0 ?
    C24 C23 H23 . . 120.0 ?
    C23 C24 C25 . . 119.77(19) ?
    C23 C24 H24 . . 120.1 ?
    C25 C24 H24 . . 120.1 ?
    C24 C25 C20 . . 120.90(18) ?
    C24 C25 H25 . . 119.6 ?
    C20 C25 H25 . . 119.6 ?
    C31 C26 C27 . . 119.18(15) ?
    C31 C26 P2 . . 119.40(13) ?
    C27 C26 P2 . . 121.43(13) ?
    C28 C27 C26 . . 120.27(17) ?
    C28 C27 H27 . . 119.9 ?
    C26 C27 H27 . . 119.9 ?
    C29 C28 C27 . . 120.18(19) ?
    C29 C28 H28 . . 119.9 ?
    C27 C28 H28 . . 119.9 ?
    C30 C29 C28 . . 120.01(17) ?
    C30 C29 H29 . . 120.0 ?
    C28 C29 H29 . . 120.0 ?
    C29 C30 C31 . . 120.39(18) ?
    C29 C30 H30 . . 119.8 ?
    C31 C30 H30 . . 119.8 ?
    C26 C31 C30 . . 119.97(18) ?
    C26 C31 H31 . . 120.0 ?
    C30 C31 H31 . . 120.0 ?
    Cl2 C32 Cl1 . . 112.25(14) ?
    Cl2 C32 H32A . . 109.2 ?
    Cl1 C32 H32A . . 109.2 ?
    Cl2 C32 H32B . . 109.2 ?
    Cl1 C32 H32B . . 109.2 ?
    H32A C32 H32B . . 107.9 ?
    C1 Cr1 C3 . . 94.87(8) ?
    C1 Cr1 C2 . . 87.32(7) ?
    C3 Cr1 C2 . . 87.49(7) ?
    C1 Cr1 C4 . . 84.72(7) ?
    C3 Cr1 C4 . . 89.19(7) ?
    C2 Cr1 C4 . . 171.09(7) ?
    C1 Cr1 P1 . . 98.01(6) ?
    C3 Cr1 P1 . . 166.91(6) ?
    C2 Cr1 P1 . . 90.76(5) ?
    C4 Cr1 P1 . . 94.31(5) ?
    C1 Cr1 P2 . . 168.24(6) ?
    C3 Cr1 P2 . . 96.88(6) ?
    C2 Cr1 P2 . . 93.54(5) ?
    C4 Cr1 P2 . . 95.07(5) ?
    P1 Cr1 P2 . . 70.265(16) ?
    C14 P1 C8 . . 102.23(8) ?
    C14 P1 C5 . . 108.57(7) ?
    C8 P1 C5 . . 106.88(7) ?
    C14 P1 Cr1 . . 121.91(6) ?
    C8 P1 Cr1 . . 119.29(6) ?
    C5 P1 Cr1 . . 96.77(5) ?
    C26 P2 C20 . . 99.66(7) ?
    C26 P2 C5 . . 106.62(7) ?
    C20 P2 C5 . . 112.64(7) ?
    C26 P2 Cr1 . . 124.58(6) ?
    C20 P2 Cr1 . . 116.97(5) ?
    C5 P2 Cr1 . . 96.31(5) ?
data_global
_journal_date_recd_electronic     2010-10-21
_journal_date_accepted     2010-10-26
_journal_name_full     'Acta Crystallographica, Section E'
_journal_year     2010
_journal_volume     66
_journal_issue     11
_journal_page_first     m1495
_journal_page_last     m1495
_journal_paper_category     QM
_journal_coeditor_code     CV2782
_publ_contact_author_name     'Normen Peulecke'
_publ_contact_author_address
;
Leibniz-Institut f\"ur Katalyse e. V. an der Universit\"at Rostock
Albert-Einstein-Strasse 29a
18059 Rostock
Germany
;
_publ_contact_author_email     normen.peulecke@catalysis.de
_publ_contact_author_fax     '0049381128151161'
_publ_contact_author_phone     '00493811281161'
_publ_section_title
;\
[2,2-Bis(diphenylphosphanyl)propane-\k^2^<i>P</i>,<i>P</i>']\
tetracarbonylchromium dichloromethane monosolvate
;
loop_
    _publ_author_name
    _publ_author_address
    'Peulecke, Normen'
;
Leibniz-Institut f\"ur Katalyse e. V. an der Universit\"at Rostock
Albert-Einstein-Strasse 29a
18059 Rostock
Germany
;
    'Peitz, Stephan'
;
Leibniz-Institut f\"ur Katalyse e. V. an der Universit\"at Rostock
Albert-Einstein-Strasse 29a
18059 Rostock
Germany
;
    'M\"uller, Bernd H.'
;
Leibniz-Institut f\"ur Katalyse e. V. an der Universit\"at Rostock
Albert-Einstein-Strasse 29a
18059 Rostock
Germany
;
    'Spannenberg, Anke'
;
Leibniz-Institut f\"ur Katalyse e. V. an der Universit\"at Rostock
Albert-Einstein-Strasse 29a
18059 Rostock
Germany
;
    'Rosenthal, Uwe'
;
Leibniz-Institut f\"ur Katalyse e. V. an der Universit\"at Rostock
Albert-Einstein-Strasse 29a
18059 Rostock
Germany
;
