# Supplementary material for: [2,2-Bis(diphenyl­phosphan­yl)propane-κ2 P,P′]tetra­carbonyl­chromium(0) dichloro­methane monosolvate
Source: Acta Crystallogr Sect E Struct Rep Online. 2010 Oct 31;66(Pt 11):m1495. doi: 10.1107/S1600536810043692 (PMC3009317; doi:10.1107/S1600536810043692)
Supplement: Supplementary file 2 [file e-66-m1495-Isup2.hkl]

# 
# h,k,l, Fc-squared, Fo-squared, sigma(Fo-squared) and status flag 
# 
data_I
_shelx_title ' ks1160t in P-1' 
_shelx_refln_list_code          4 
_shelx_F_calc_maximum      184.42 
_exptl_crystal_F_000       680.00 
_reflns_d_resolution_high  0.7697 
 
loop_ 
 _symmetry_equiv_pos_as_xyz 
 'x, y, z' 
 '-x, -y, -z' 
 
_cell_length_a     8.9998 
_cell_length_b     9.4895 
_cell_length_c    18.3178 
_cell_angle_alpha  99.811 
_cell_angle_beta   94.856 
_cell_angle_gamma  93.020 
 
_shelx_F_squared_multiplier     1.000 
 
loop_ 
 _refln_index_h 
 _refln_index_k 
 _refln_index_l 
 _refln_F_squared_calc 
 _refln_F_squared_meas 
 _refln_F_squared_sigma 
 _refln_observed_status 
   1   0   0      129.83      126.41      7.59 o 
   2   0   0      801.95      827.11      8.78 o 
   3   0   0      782.68      759.10      7.15 o 
   4   0   0       16.64        6.33      4.15 o 
   5   0   0     8458.84     8248.54     47.38 o 
   6   0   0       21.93       17.31      4.76 o 
   7   0   0     1596.59     1603.72     11.00 o 
   8   0   0        3.32       10.21      7.23 o 
   9   0   0      467.05      464.45     12.17 o 
  10   0   0      127.10      130.29      6.10 o 
  11   0   0       70.42       71.81      6.55 o 
 -11   1   0       86.42       78.15      6.52 o 
 -10   1   0      136.66      129.26      7.15 o 
  -9   1   0        3.57        8.71      5.18 o 
  -8   1   0      404.36      417.28      5.47 o 
  -7   1   0       14.63       11.92      5.61 o 
  -6   1   0     2325.59     2190.33     15.09 o 
  -5   1   0       70.15      120.11      5.67 o 
  -4   1   0       77.08      130.49      4.78 o 
  -3   1   0     9175.21     9321.26     22.28 o 
  -2   1   0       98.11       97.87      6.44 o 
  -1   1   0     2211.61     2297.99     15.32 o 
   0   1   0     2637.78     3026.11     21.53 o 
   1   1   0     2500.02     2604.17     22.49 o 
   2   1   0     7545.64     7832.55     40.95 o 
   3   1   0      153.51      146.95      4.99 o 
   4   1   0      793.08      767.47      6.67 o 
   5   1   0      112.96      116.94      4.88 o 
   6   1   0      815.85      806.23      8.10 o 
   7   1   0      395.68      351.93      5.59 o 
   8   1   0       44.49       39.88      5.22 o 
   9   1   0       70.30       84.86      6.63 o 
  10   1   0      460.43      467.01     12.82 o 
  11   1   0       30.60       36.19      6.62 o 
 -11   2   0        0.21        0.08      6.49 o 
 -10   2   0        5.83       10.51      5.54 o 
  -9   2   0        6.06       11.27      5.22 o 
  -8   2   0      738.85      784.93     10.16 o 
  -7   2   0      210.59      208.51      5.29 o 
  -6   2   0       32.52       30.39      4.81 o 
  -5   2   0      560.13      604.42      5.85 o 
  -4   2   0      574.72      533.15      6.15 o 
  -3   2   0     3018.93     2953.91     21.12 o 
  -2   2   0     2004.87     2184.52     10.92 o 
  -1   2   0     7721.77     7681.54     54.60 o 
   0   2   0     1487.72     1557.97     12.33 o 
   1   2   0      559.47      653.72      9.20 o 
   2   2   0    18987.99    18928.41    112.82 o 
   3   2   0      826.26      857.17      8.98 o 
   4   2   0      332.58      293.24      5.48 o 
   5   2   0       14.60       20.09      4.45 o 
   6   2   0      816.70      725.32      8.87 o 
   7   2   0     1239.61     1184.34     13.11 o 
   8   2   0     1070.59     1032.93      7.35 o 
   9   2   0       94.18       99.55      5.49 o 
  10   2   0       30.42       30.05      7.09 o 
  11   2   0       15.85       19.82      6.73 o 
 -11   3   0       41.20       43.43      6.16 o 
 -10   3   0       59.48       56.70      6.06 o 
  -9   3   0      697.69      714.45     14.89 o 
  -8   3   0      435.70      466.35      6.37 o 
  -7   3   0        0.39        0.26      5.03 o 
  -6   3   0       16.00       17.72      4.66 o 
  -5   3   0     1268.91     1254.04      6.95 o 
  -4   3   0     5953.21     5792.12     31.06 o 
  -3   3   0        3.08       11.85      5.80 o 
  -2   3   0     2490.60     2382.57     18.30 o 
  -1   3   0     4298.18     4455.49     62.40 o 
   0   3   0       28.56       22.06      5.46 o 
   1   3   0     2543.04     2487.50     12.04 o 
   2   3   0     4548.77     4600.56     14.50 o 
   3   3   0     2959.83     2541.38     10.55 o 
   4   3   0       34.19       30.72      5.58 o 
   5   3   0      199.75      196.29      4.96 o 
   6   3   0     1275.55     1267.55     13.11 o 
   7   3   0      578.01      576.82      7.38 o 
   8   3   0     1173.82     1158.79      8.01 o 
   9   3   0       32.17       33.60      5.82 o 
  10   3   0      161.33      164.63      7.70 o 
  11   3   0       16.95       13.96      8.36 o 
 -11   4   0      162.56      149.64     11.05 o 
 -10   4   0        5.52        4.36      5.76 o 
  -9   4   0       12.50       12.12      5.33 o 
  -8   4   0        2.10        4.06      5.01 o 
  -7   4   0      176.16      172.74      5.47 o 
  -6   4   0      313.16      312.30      5.65 o 
  -5   4   0      341.08      315.97      5.30 o 
  -4   4   0      470.86      480.16      5.67 o 
  -3   4   0      255.47      223.29      5.46 o 
  -2   4   0      626.73      731.75      6.88 o 
  -1   4   0      109.61      103.60      5.39 o 
   0   4   0        6.35        6.77      4.90 o 
   1   4   0      479.62      457.76      6.58 o 
   2   4   0     8438.82     8250.62     35.78 o 
   3   4   0     2042.16     1960.07      9.18 o 
   4   4   0        6.76       14.31      5.04 o 
   5   4   0      244.88      250.69      6.94 o 
   6   4   0     1048.30      984.98     10.77 o 
   7   4   0      351.05      342.10      6.15 o 
   8   4   0      874.90      836.02      7.94 o 
   9   4   0       44.23       43.55      6.46 o 
  10   4   0      160.00      159.44      6.41 o 
 -10   5   0      203.53      174.92     18.55 o 
  -9   5   0      126.92      146.02      7.67 o 
  -8   5   0        9.91        2.95      5.53 o 
  -7   5   0      202.51      221.64      5.24 o 
  -6   5   0      370.34      383.49      5.88 o 
  -5   5   0      398.45      436.76      5.91 o 
  -4   5   0     1373.13     1445.02     10.09 o 
  -3   5   0       52.77       46.34      4.90 o 
  -2   5   0      333.34      355.65      6.02 o 
  -1   5   0      782.48      820.38     10.09 o 
   0   5   0      428.65      395.20      6.24 o 
   1   5   0       57.33       93.85      5.10 o 
   2   5   0        8.61        8.48      5.43 o 
   3   5   0     1795.80     1771.35      8.86 o 
   4   5   0     2673.74     2647.21      9.59 o 
   5   5   0      115.76      124.37      5.27 o 
   6   5   0      585.24      557.88      8.51 o 
   7   5   0       70.32       78.46      5.84 o 
   8   5   0        1.31        6.09      5.78 o 
   9   5   0      572.73      592.51      9.90 o 
  10   5   0      118.72      105.90      6.97 o 
 -10   6   0      301.50      252.09     24.84 o 
  -9   6   0       38.56       32.72      5.83 o 
  -8   6   0       41.47       39.03      5.75 o 
  -7   6   0        0.31        1.48      5.06 o 
  -6   6   0      767.66      845.28     21.98 o 
  -5   6   0      437.90      462.01      6.04 o 
  -4   6   0        9.51        2.01      5.98 o 
  -3   6   0       12.35       12.33      5.08 o 
  -2   6   0      440.24      409.87      5.98 o 
  -1   6   0     1479.65     1571.84     10.37 o 
   0   6   0      159.92      206.18      5.81 o 
   1   6   0       49.28       72.06      5.31 o 
   2   6   0      744.68      740.70      6.98 o 
   3   6   0     2604.42     2672.01     17.84 o 
   4   6   0     1312.52     1279.21      7.90 o 
   5   6   0        2.61        3.82      5.66 o 
   6   6   0      164.53      157.22      6.70 o 
   7   6   0      162.33      167.18      5.99 o 
   8   6   0      486.26      481.15      7.16 o 
   9   6   0       74.58       81.42      6.98 o 
  -9   7   0      251.00      232.76     32.09 o 
  -8   7   0       17.39       19.41      6.07 o 
  -7   7   0       71.66       80.62      6.09 o 
  -6   7   0      521.99      529.41     26.61 o 
  -5   7   0       56.78       64.31      5.41 o 
  -4   7   0     1376.16     1440.99     38.56 o 
  -3   7   0       10.78       20.70      5.25 o 
  -2   7   0      467.31      533.87      6.38 o 
  -1   7   0      425.08      427.19      6.52 o 
   0   7   0      505.10      521.48      6.31 o 
   1   7   0       14.59       20.85      5.49 o 
   2   7   0       22.92       20.93      5.34 o 
   3   7   0      111.43      117.57      5.83 o 
   4   7   0       89.18       87.36      5.49 o 
   5   7   0     1410.38     1391.18     17.69 o 
   6   7   0      235.17      228.24      7.76 o 
   7   7   0       20.36       21.71      5.82 o 
   8   7   0       62.47       68.86      6.10 o 
   9   7   0        0.87        0.33      6.94 o 
  -9   8   0      297.36      231.82     26.74 o 
  -8   8   0        2.69        7.93      6.40 o 
  -7   8   0       22.77       14.40      6.00 o 
  -6   8   0       45.65       53.83      5.88 o 
  -5   8   0        0.71       -0.87      5.23 o 
  -4   8   0      512.39      581.97      8.06 o 
  -3   8   0       51.06       43.42      5.19 o 
  -2   8   0      548.61      593.32      8.71 o 
  -1   8   0     1021.86     1031.45     28.26 o 
   0   8   0      253.04      281.71      6.31 o 
   1   8   0      743.35      772.15     11.61 o 
   2   8   0       33.58       40.89      5.20 o 
   3   8   0      385.62      392.89      7.43 o 
   4   8   0      824.49      858.28     13.51 o 
   5   8   0      448.64      459.88      8.36 o 
   6   8   0      384.22      392.90      7.98 o 
   7   8   0        3.04        9.28      6.78 o 
   8   8   0       29.32       36.56      6.88 o 
  -8   9   0      113.51      100.71     15.63 o 
  -7   9   0       89.62       90.30     11.64 o 
  -6   9   0        6.75        1.88      6.10 o 
  -5   9   0      133.65      135.95     16.62 o 
  -4   9   0      302.14      244.52     11.07 o 
  -3   9   0      193.84      202.09      8.49 o 
  -2   9   0     1050.01     1025.14     47.49 o 
  -1   9   0      235.68      265.89     11.79 o 
   0   9   0      302.23      306.84     11.33 o 
   1   9   0       82.97       78.89      5.75 o 
   2   9   0      163.10      170.83      6.09 o 
   3   9   0      479.01      483.94      9.21 o 
   4   9   0        0.79        5.15      6.29 o 
   5   9   0        8.33       11.17      6.15 o 
   6   9   0      445.15      439.17     11.87 o 
   7   9   0       86.74       88.51      7.51 o 
  -7  10   0        1.26        6.82      6.88 o 
  -6  10   0       75.98       56.98      8.94 o 
  -5  10   0       48.99       29.67      6.11 o 
  -4  10   0        1.05        8.04      6.67 o 
  -3  10   0      151.45      161.18     20.35 o 
  -2  10   0       68.42       62.60      6.13 o 
  -1  10   0       80.82       96.19     10.98 o 
   0  10   0       57.39       44.97      6.44 o 
   1  10   0        5.60       14.11      5.99 o 
   2  10   0      283.77      302.93     14.12 o 
   3  10   0      457.12      483.97     20.91 o 
   4  10   0       21.99       25.77      6.35 o 
   5  10   0       27.40       27.28      7.25 o 
  -5  11   0      154.89       91.47     14.66 o 
  -4  11   0       20.14       18.15      6.77 o 
  -3  11   0        7.75        8.00      7.79 o 
  -2  11   0      210.39      223.05     25.62 o 
  -1  11   0      121.65      108.01     13.89 o 
   0  11   0        5.42        5.42      6.73 o 
   1  11   0        2.18        5.59      6.47 o 
   2  11   0        9.30        5.45      7.05 o 
   3  11   0       19.90       21.64      7.21 o 
   4  11   0        2.20        5.07      7.58 o 
  -2  12   0      313.12      226.30     50.21 o 
  -1  12   0       13.20        6.48      7.38 o 
   0  12   0      393.05      301.04     42.53 o 
   1  12   0      109.86       90.57     13.29 o 
  -1 -12   1        4.27        2.22      7.13 o 
   0 -12   1      149.35      123.35     11.76 o 
   1 -12   1      356.65      293.91     49.33 o 
   2 -12   1        8.83        4.86      7.05 o 
  -4 -11   1        0.37        3.26      6.87 o 
  -3 -11   1        2.70        6.01      7.31 o 
  -2 -11   1      257.98      261.10     12.20 o 
  -1 -11   1        4.30        8.35      6.50 o 
   0 -11   1      195.68      184.61     15.35 o 
   1 -11   1       18.64       22.34      6.89 o 
   2 -11   1      280.99      241.35     28.68 o 
   3 -11   1       67.79       42.08      6.87 o 
   4 -11   1        1.95        4.29      7.82 o 
   5 -11   1       17.97       22.85      6.87 o 
  -6 -10   1      287.97      273.85      9.72 o 
  -5 -10   1      112.39      118.57      6.84 o 
  -4 -10   1        0.68        1.33      6.34 o 
  -3 -10   1       29.95       35.83      6.15 o 
  -2 -10   1      284.14      297.13     10.74 o 
  -1 -10   1       84.77       85.28      5.86 o 
   0 -10   1       53.29       63.67      6.04 o 
   1 -10   1       25.87       19.45      6.36 o 
   2 -10   1      271.31      252.60     17.97 o 
   3 -10   1      168.14      191.31     19.74 o 
   4 -10   1       25.05       18.59      6.72 o 
   5 -10   1       30.55       40.51      6.06 o 
   6 -10   1      127.82       97.52     11.25 o 
   7 -10   1      171.17      148.02     17.18 o 
  -7  -9   1      316.65      332.37      7.84 o 
  -6  -9   1        2.38        2.65      7.45 o 
  -5  -9   1     1006.90     1030.66     19.25 o 
  -4  -9   1       32.69       33.30      5.96 o 
  -3  -9   1       17.45       23.93      6.21 o 
  -2  -9   1       69.54       80.26      6.21 o 
  -1  -9   1      287.54      290.28      8.53 o 
   0  -9   1      200.06      214.35      6.09 o 
   1  -9   1       14.77       16.03      5.28 o 
   2  -9   1       73.81       66.62      6.03 o 
   3  -9   1       44.88       56.71      5.79 o 
   4  -9   1      365.06      382.06     16.60 o 
   5  -9   1        0.90        9.65      5.90 o 
   6  -9   1       41.09       30.49      6.16 o 
   7  -9   1        3.93       11.34      6.00 o 
   8  -9   1      203.06      208.29     23.39 o 
  -8  -8   1       11.93       20.73      7.25 o 
  -7  -8   1        5.68        7.59      6.75 o 
  -6  -8   1      783.63      790.37      9.04 o 
  -5  -8   1      629.30      643.15      8.70 o 
  -4  -8   1       39.62       40.25      5.82 o 
  -3  -8   1       28.86       35.56      5.49 o 
  -2  -8   1        2.59        4.52      5.37 o 
  -1  -8   1      287.86      302.35      6.42 o 
   0  -8   1       76.45       92.11      5.85 o 
   1  -8   1       68.19       70.51      5.58 o 
   2  -8   1     1786.40     1983.36     16.21 o 
   3  -8   1      259.35      277.64      6.69 o 
   4  -8   1      274.96      287.12      6.07 o 
   5  -8   1      186.43      165.44      8.69 o 
   6  -8   1       46.01       37.75      5.77 o 
   7  -8   1        0.89        4.09      5.64 o 
   8  -8   1      270.01      225.01     13.54 o 
   9  -8   1       30.26       13.66      6.49 o 
  -9  -7   1      197.92      199.12      6.61 o 
  -8  -7   1       11.89       13.49      6.79 o 
  -7  -7   1        4.41        6.84      6.18 o 
  -6  -7   1      211.28      196.57      7.40 o 
  -5  -7   1       48.88       45.23      5.47 o 
  -4  -7   1      187.81      186.99      5.77 o 
  -3  -7   1       18.09       19.23      5.62 o 
  -2  -7   1       86.23       80.72      5.79 o 
  -1  -7   1      656.02      660.24      6.77 o 
   0  -7   1      128.73      131.25      5.93 o 
   1  -7   1     1698.15     1816.97     10.22 o 
   2  -7   1      114.56      114.46      5.50 o 
   3  -7   1      592.94      598.31      6.42 o 
   4  -7   1       11.47       19.28      5.03 o 
   5  -7   1      268.50      303.01      7.80 o 
   6  -7   1       52.72       53.03      5.25 o 
   7  -7   1       55.69       61.97      5.80 o 
   8  -7   1       34.45       34.12      6.03 o 
   9  -7   1      178.70      157.61     10.82 o 
  -9  -6   1      748.15      755.45     19.52 o 
  -8  -6   1      250.87      244.78      6.52 o 
  -7  -6   1      213.81      203.17      6.22 o 
  -6  -6   1      173.91      186.69      5.59 o 
  -5  -6   1      905.23      835.46      6.76 o 
  -4  -6   1     1275.14     1366.50      8.12 o 
  -3  -6   1      595.58      587.51      6.64 o 
  -2  -6   1      471.21      490.53      6.39 o 
  -1  -6   1      209.35      214.49      5.63 o 
   0  -6   1      423.51      424.54      6.10 o 
   1  -6   1       60.89       64.88      5.23 o 
   2  -6   1      416.08      440.13      6.15 o 
   3  -6   1      243.60      258.22      5.66 o 
   4  -6   1       87.80      103.30      5.31 o 
   5  -6   1       54.30       65.09      4.71 o 
   6  -6   1       38.71       38.30      5.27 o 
   7  -6   1      144.30      147.73      6.37 o 
   8  -6   1       19.28       24.65      5.40 o 
   9  -6   1        1.44        8.19      6.09 o 
  10  -6   1        0.03        1.18      6.26 o 
 -10  -5   1      735.43      727.43      8.34 o 
  -9  -5   1       46.22       44.91      6.30 o 
  -8  -5   1      361.26      358.13      6.23 o 
  -7  -5   1      239.68      225.91      5.92 o 
  -6  -5   1       21.14       21.43      5.10 o 
  -5  -5   1     1697.76     1618.12     19.48 o 
  -4  -5   1      480.78      492.01      6.16 o 
  -3  -5   1     5995.80     5934.11     37.38 o 
  -2  -5   1      204.47      178.67      5.48 o 
  -1  -5   1      139.79      161.12      5.57 o 
   0  -5   1      154.77      165.18      5.60 o 
   1  -5   1       45.74       53.53      5.34 o 
   2  -5   1      971.02      888.75      7.76 o 
   3  -5   1       24.09       35.07      5.11 o 
   4  -5   1       96.39      113.28      6.09 o 
   5  -5   1     1029.97     1033.59      7.85 o 
   6  -5   1      614.06      658.86      6.18 o 
   7  -5   1      344.31      379.96     10.40 o 
   8  -5   1        2.91        3.73      5.76 o 
   9  -5   1      303.44      275.41     19.04 o 
  10  -5   1      211.58      199.30     16.42 o 
 -10  -4   1        9.80       17.93      6.45 o 
  -9  -4   1      381.06      388.94      6.77 o 
  -8  -4   1      182.38      173.44      5.43 o 
  -7  -4   1      326.89      317.27      5.59 o 
  -6  -4   1       15.16       18.98      5.06 o 
  -5  -4   1       63.48       57.21      4.82 o 
  -4  -4   1     3539.37     3412.90     10.71 o 
  -3  -4   1     3958.10     3831.24     11.43 o 
  -2  -4   1      154.74      146.11      5.48 o 
  -1  -4   1     1385.40     1376.89      8.66 o 
   0  -4   1       56.74       91.38      5.29 o 
   1  -4   1       12.85       32.07      5.16 o 
   2  -4   1        0.16       13.45      5.23 o 
   3  -4   1      950.49      866.10      8.33 o 
   4  -4   1      759.73      689.98      7.43 o 
   5  -4   1     1439.75     1450.83      7.43 o 
   6  -4   1       38.40       43.94      5.01 o 
   7  -4   1       51.76       57.65      5.27 o 
   8  -4   1        0.53        3.95      5.01 o 
   9  -4   1        3.15        3.16      5.07 o 
  10  -4   1      131.13      129.78      5.86 o 
  11  -4   1        0.84        1.09      6.44 o 
 -11  -3   1      212.60      216.27      7.25 o 
 -10  -3   1      575.07      583.34      6.93 o 
  -9  -3   1       98.44      102.09      5.89 o 
  -8  -3   1      265.67      257.31      5.60 o 
  -7  -3   1      546.07      513.97      6.04 o 
  -6  -3   1      391.78      388.72      5.51 o 
  -5  -3   1       51.85       53.94      4.76 o 
  -4  -3   1       12.98       13.29      4.86 o 
  -3  -3   1       93.36      116.68      5.06 o 
  -2  -3   1     5915.07     5639.73     26.55 o 
  -1  -3   1     4846.32     4902.40     34.62 o 
   0  -3   1      403.23      424.17      7.05 o 
   1  -3   1      132.67      173.89      5.93 o 
   2  -3   1      457.39      466.85      6.37 o 
   3  -3   1     4846.09     4819.94     32.95 o 
   4  -3   1     1219.20     1061.87     10.34 o 
   5  -3   1     2552.61     2572.10     21.64 o 
   6  -3   1     1210.77     1257.34      7.02 o 
   7  -3   1       75.19       72.45      4.81 o 
   8  -3   1      642.23      695.00      6.36 o 
   9  -3   1        8.42        9.79      5.61 o 
  10  -3   1       56.73       61.97      5.81 o 
  11  -3   1      271.21      261.01     28.61 o 
 -11  -2   1        0.73        4.22      7.73 o 
 -10  -2   1      295.73      278.58      6.24 o 
  -9  -2   1        2.44        4.18      5.22 o 
  -8  -2   1       59.76       64.38      5.40 o 
  -7  -2   1     1075.19     1045.79      8.99 o 
  -6  -2   1        1.63        0.94      4.46 o 
  -5  -2   1      833.93      810.57      6.44 o 
  -4  -2   1       31.73       31.10      4.73 o 
  -3  -2   1     1029.95      896.36      7.45 o 
  -2  -2   1     7349.43     7231.64     42.43 o 
  -1  -2   1     3360.02     3692.92     16.26 o 
   0  -2   1     6145.37     6352.13     23.88 o 
   1  -2   1      177.77      177.92      6.87 o 
   2  -2   1     2113.44     2145.22     11.10 o 
   3  -2   1     6991.60     6895.49     18.15 o 
   4  -2   1     1649.25     1544.26      8.31 o 
   5  -2   1     4203.05     3866.26     31.66 o 
   6  -2   1      167.74      196.90      5.24 o 
   7  -2   1       20.03       20.42      4.67 o 
   8  -2   1      237.96      236.90      5.68 o 
   9  -2   1      571.77      583.99     10.84 o 
  10  -2   1      101.79      110.89      5.84 o 
  11  -2   1        4.82        1.54      6.52 o 
 -11  -1   1        6.03        6.65      6.10 o 
 -10  -1   1        4.54        2.87      6.90 o 
  -9  -1   1      457.99      460.34      5.85 o 
  -8  -1   1      421.05      406.93      5.88 o 
  -7  -1   1      100.25       92.40      5.02 o 
  -6  -1   1     2052.44     2048.95      9.52 o 
  -5  -1   1       15.59        7.31      4.92 o 
  -4  -1   1       33.50       54.01      5.19 o 
  -3  -1   1      418.96      384.92      6.66 o 
  -2  -1   1      362.10      379.61      7.85 o 
  -1  -1   1     8509.24     9078.29     54.60 o 
   0  -1   1     2136.39     2520.15     29.36 o 
   1  -1   1     9166.88     9205.83     29.69 o 
   2  -1   1    12465.75    12373.78     74.08 o 
   3  -1   1     3808.30     4078.39     19.55 o 
   4  -1   1      739.96      707.77      6.69 o 
   5  -1   1        1.43        2.92      4.63 o 
   6  -1   1        0.53        0.37      4.79 o 
   7  -1   1      521.96      501.77      6.13 o 
   8  -1   1      351.92      362.56     10.38 o 
   9  -1   1      471.30      515.33     12.31 o 
  10  -1   1       13.30       18.15      6.43 o 
  11  -1   1       10.17        9.21      6.19 o 
 -11   0   1       97.11       90.19      6.60 o 
 -10   0   1      113.22      122.04      7.07 o 
  -9   0   1       26.35       33.51      7.96 o 
  -8   0   1        1.08        4.12      4.78 o 
  -7   0   1      606.05      558.20      5.82 o 
  -6   0   1      138.41      136.46      4.58 o 
  -5   0   1       84.96       98.17      4.67 o 
  -4   0   1        0.01        9.48      4.12 o 
  -3   0   1     2809.91     2848.94     11.26 o 
  -2   0   1     1645.30     1700.48     10.78 o 
  -1   0   1     5842.05     6481.19     62.66 o 
   1   0   1    10224.54    10771.68    202.93 o 
   2   0   1     2058.24     2067.18     15.65 o 
   3   0   1     3260.70     3290.41     12.42 o 
   4   0   1      590.79      592.38      6.14 o 
   5   0   1       10.82       14.93      4.81 o 
   6   0   1     2015.25     1842.93     11.96 o 
   7   0   1     1119.63     1088.04     15.26 o 
   8   0   1      174.12      154.94      7.78 o 
   9   0   1       13.47       14.11      5.52 o 
  10   0   1        6.65       12.93      5.93 o 
  11   0   1       70.54       57.32      6.63 o 
 -11   1   1       25.93       28.29      7.54 o 
 -10   1   1       67.10       78.52      5.96 o 
  -9   1   1     1373.60     1417.39     15.97 o 
  -8   1   1      413.56      413.04      6.50 o 
  -7   1   1       57.53       59.35      5.35 o 
  -6   1   1      371.67      388.60      5.38 o 
  -5   1   1      120.55      126.69      4.84 o 
  -4   1   1      318.15      238.64      6.85 o 
  -3   1   1     1335.75     1331.94      8.35 o 
  -2   1   1        5.35       11.23      4.95 o 
  -1   1   1      169.52      181.56      7.77 o 
   0   1   1     3977.74     4595.04     76.57 o 
   1   1   1    10830.32    11313.00     34.01 o 
   2   1   1      643.45      682.14      8.18 o 
   3   1   1      632.48      597.11      6.88 o 
   4   1   1      816.90      776.99      6.77 o 
   5   1   1       19.43        1.19      4.56 o 
   6   1   1      800.71      755.40      8.41 o 
   7   1   1      659.95      620.34      8.33 o 
   8   1   1      739.98      764.90     18.72 o 
   9   1   1      394.53      383.94      7.23 o 
  10   1   1      202.55      199.35      6.31 o 
  11   1   1      180.42      179.64      9.49 o 
 -11   2   1        0.11        0.94      6.42 o 
 -10   2   1      307.00      301.36      6.52 o 
  -9   2   1      260.04      281.85      5.98 o 
  -8   2   1      936.46      949.68      6.90 o 
  -7   2   1        1.80        4.76      4.93 o 
  -6   2   1       27.29       27.15      4.75 o 
  -5   2   1      385.19      305.61      5.88 o 
  -4   2   1     1546.64     1623.47     10.84 o 
  -3   2   1     9609.69     9284.19     47.21 o 
  -2   2   1       53.99       47.98      5.05 o 
  -1   2   1      143.85      163.19      6.77 o 
   0   2   1     9579.38     9678.40     92.66 o 
   1   2   1     6346.48     6612.26     52.40 o 
   2   2   1     4002.56     3866.08     19.06 o 
   3   2   1       14.70       27.97      5.04 o 
   4   2   1      651.04      691.24      6.96 o 
   5   2   1       53.47       40.74      4.78 o 
   6   2   1       61.91       64.43      5.31 o 
   7   2   1     2251.39     2187.29     25.03 o 
   8   2   1        1.84       -2.92      5.07 o 
   9   2   1      382.16      370.57      7.28 o 
  10   2   1       12.45       16.44      7.11 o 
  11   2   1       14.10       19.31      6.55 o 
 -11   3   1      127.88      125.07      8.55 o 
 -10   3   1       12.83        9.65      5.98 o 
  -9   3   1       92.21       99.49      5.80 o 
  -8   3   1       34.96       44.41      5.36 o 
  -7   3   1     3023.47     3092.22     23.72 o 
  -6   3   1     3719.40     3748.37     17.48 o 
  -5   3   1      947.91      996.14      6.74 o 
  -4   3   1      567.23      502.60      5.85 o 
  -3   3   1     1347.77     1367.86     11.12 o 
  -2   3   1     1634.50     1576.91     10.27 o 
  -1   3   1     2266.07     2185.33     26.62 o 
   0   3   1     3486.89     3346.03     29.06 o 
   1   3   1     2999.58     2964.62     13.19 o 
   2   3   1     2738.60     2695.59     11.92 o 
   3   3   1      544.54      541.45     11.61 o 
   4   3   1       26.57       32.16      5.05 o 
   5   3   1      233.28      213.42      5.55 o 
   6   3   1       89.35       86.68      5.34 o 
   7   3   1      382.13      326.66      6.05 o 
   8   3   1      547.54      515.53      6.59 o 
   9   3   1      972.07      936.87      9.55 o 
  10   3   1      174.21      192.82      7.58 o 
 -11   4   1      261.58      232.53     17.25 o 
 -10   4   1        0.37        7.19      5.77 o 
  -9   4   1      906.78      914.77     39.46 o 
  -8   4   1      608.40      630.04     14.35 o 
  -7   4   1      527.38      602.34      8.44 o 
  -6   4   1     1014.32     1074.44      8.01 o 
  -5   4   1     1301.66     1419.21     12.11 o 
  -4   4   1      102.82      150.75      5.11 o 
  -3   4   1      764.89      682.81     10.63 o 
  -2   4   1      560.94      547.62      6.55 o 
  -1   4   1     3258.33     3161.89     34.49 o 
   0   4   1        0.59        7.86      5.46 o 
   1   4   1       47.44       58.31      5.70 o 
   2   4   1     2854.97     2910.06     20.01 o 
   3   4   1     4822.93     4764.66     19.93 o 
   4   4   1     2373.35     2220.14     13.30 o 
   5   4   1      200.80      193.08      6.42 o 
   6   4   1      301.33      312.40      5.97 o 
   7   4   1     1082.88     1034.74     15.12 o 
   8   4   1     1735.64     1699.98     25.79 o 
   9   4   1      722.63      723.39     10.13 o 
  10   4   1       16.02       16.12      7.02 o 
 -10   5   1       14.32       19.39      5.72 o 
  -9   5   1        4.73       10.04      5.88 o 
  -8   5   1      394.94      428.65     22.02 o 
  -7   5   1     1466.85     1559.17     34.48 o 
  -6   5   1      117.69      148.24      5.10 o 
  -5   5   1      518.20      541.05      5.92 o 
  -4   5   1      447.47      476.69      6.04 o 
  -3   5   1      336.31      406.03      6.77 o 
  -2   5   1     1825.45     2008.57     17.10 o 
  -1   5   1        3.81        8.13      4.98 o 
   0   5   1        3.16        5.41      5.22 o 
   1   5   1      316.48      327.12      5.91 o 
   2   5   1     4629.48     4799.62     35.45 o 
   3   5   1     1041.71      977.00      7.41 o 
   4   5   1      100.37       94.69      5.46 o 
   5   5   1      132.26      117.40      5.75 o 
   6   5   1      605.95      581.39      7.03 o 
   7   5   1       53.89       54.22      5.95 o 
   8   5   1      320.99      328.63      6.01 o 
   9   5   1      336.10      335.29      6.96 o 
  10   5   1       77.21       83.41      6.79 o 
 -10   6   1        1.05        4.03      6.59 o 
  -9   6   1      306.55      286.41     24.21 o 
  -8   6   1        0.53        4.09      5.69 o 
  -7   6   1       60.87       56.50      5.97 o 
  -6   6   1       35.17       40.80      5.41 o 
  -5   6   1        2.40        4.02      5.17 o 
  -4   6   1     1169.76     1258.00     14.37 o 
  -3   6   1       33.20       46.21      5.07 o 
  -2   6   1       38.38       39.24      5.21 o 
  -1   6   1        4.63        9.45      4.79 o 
   0   6   1     1546.73     1555.94      8.99 o 
   1   6   1     1059.07     1012.20      8.35 o 
   2   6   1     1414.76     1451.60     10.17 o 
   3   6   1      563.47      572.12      6.86 o 
   4   6   1      352.34      351.93      5.86 o 
   5   6   1      725.23      703.12      7.22 o 
   6   6   1      110.45      114.84      6.62 o 
   7   6   1      140.15      139.02      6.02 o 
   8   6   1       13.56       16.44      6.10 o 
   9   6   1      137.41      142.38      7.36 o 
  -9   7   1        6.82        8.71      6.13 o 
  -8   7   1       67.56       75.13      5.90 o 
  -7   7   1      220.73      222.89     21.01 o 
  -6   7   1       14.64       23.93      5.52 o 
  -5   7   1      584.16      671.80     20.20 o 
  -4   7   1      443.91      454.69     10.89 o 
  -3   7   1     1032.68     1157.83     11.99 o 
  -2   7   1      278.93      297.46      6.00 o 
  -1   7   1       46.61       42.86      5.46 o 
   0   7   1      686.11      724.31      6.98 o 
   1   7   1        4.04        6.95      5.78 o 
   2   7   1       88.37       96.99      5.88 o 
   3   7   1       17.80       15.68      5.33 o 
   4   7   1      366.32      385.38      5.99 o 
   5   7   1      366.67      345.48      6.78 o 
   6   7   1       82.00       85.55      6.88 o 
   7   7   1       37.86       39.70      6.56 o 
   8   7   1      116.36      124.48      6.33 o 
  -9   8   1      194.67      207.48     43.09 o 
  -8   8   1        9.43        5.44      6.38 o 
  -7   8   1       36.96       35.90      7.32 o 
  -6   8   1       54.56       65.10      7.74 o 
  -5   8   1      110.58      136.05     11.01 o 
  -4   8   1      139.10      167.75      7.59 o 
  -3   8   1     1978.46     2065.88     38.10 o 
  -2   8   1      100.00      115.03      5.69 o 
  -1   8   1      253.19      247.19      8.61 o 
   0   8   1      741.48      767.87     12.41 o 
   1   8   1        1.79        2.21      5.45 o 
   2   8   1      233.97      233.10      6.32 o 
   3   8   1        1.47        3.07      6.15 o 
   4   8   1       88.03       86.80      6.30 o 
   5   8   1      522.97      543.16     12.66 o 
   6   8   1      466.55      488.03      7.72 o 
   7   8   1        6.42        6.17      6.59 o 
   8   8   1        0.31       -1.11      7.62 o 
  -8   9   1       52.50       61.58      8.43 o 
  -7   9   1        1.49        3.10      6.11 o 
  -6   9   1       30.74       21.89      6.14 o 
  -5   9   1       41.64       46.96      6.15 o 
  -4   9   1     1218.47     1203.96    100.98 o 
  -3   9   1      146.10      150.59      7.64 o 
  -2   9   1       93.23      106.87      7.14 o 
  -1   9   1       41.06       49.29      5.90 o 
   0   9   1        1.49        0.25      5.62 o 
   1   9   1      393.65      426.88     15.38 o 
   2   9   1       31.43       35.41      5.88 o 
   3   9   1      425.12      432.94      9.55 o 
   4   9   1      146.17      151.51      6.99 o 
   5   9   1       11.55       16.13      6.43 o 
   6   9   1      115.73      110.00      7.67 o 
   7   9   1       46.77       43.02      9.42 o 
  -7  10   1      141.33      115.10     21.23 o 
  -6  10   1        1.86       -0.86      6.19 o 
  -5  10   1        0.55        2.76      6.43 o 
  -4  10   1      178.30      165.25     18.78 o 
  -3  10   1        9.99       10.50      7.47 o 
  -2  10   1      126.66      124.05     12.29 o 
  -1  10   1       31.99       27.59      6.44 o 
   0  10   1        0.14       -0.90      6.35 o 
   1  10   1       17.19       13.67      6.08 o 
   2  10   1      497.01      510.27     24.71 o 
   3  10   1      227.27      233.08     16.25 o 
   4  10   1       70.52       67.59      6.79 o 
   5  10   1      100.31       93.16      8.05 o 
  -5  11   1       20.44       11.03      6.60 o 
  -4  11   1        3.58        5.45      6.75 o 
  -3  11   1      213.61      129.68      8.87 o 
  -2  11   1      222.76      164.25     19.46 o 
  -1  11   1      238.12      197.14     26.18 o 
   0  11   1      230.02      224.26     21.62 o 
   1  11   1        6.20       10.35      6.73 o 
   2  11   1       85.38      101.14      8.77 o 
   3  11   1       72.50       66.88      7.61 o 
  -1  12   1      284.70      225.17     40.04 o 
   0  12   1       16.92       13.81      7.69 o 
  -1 -12   2       64.14       49.77      7.19 o 
   0 -12   2       11.58       11.06      6.78 o 
   1 -12   2        5.49       13.30      7.19 o 
   2 -12   2       70.03       48.55      8.59 o 
   3 -12   2       36.41       24.12      7.23 o 
  -4 -11   2       45.76       36.78      6.87 o 
  -3 -11   2      184.13      189.33      7.59 o 
  -2 -11   2      157.37      150.24      8.85 o 
  -1 -11   2       40.14       37.62      6.13 o 
   0 -11   2       53.77       47.31      6.09 o 
   1 -11   2       56.48       56.80      6.48 o 
   2 -11   2       13.28       13.97      6.73 o 
   3 -11   2       73.28       69.69     10.43 o 
   4 -11   2       28.80       23.93      6.73 o 
   5 -11   2       34.79       12.74      6.49 o 
  -6 -10   2       84.05       84.20      9.00 o 
  -5 -10   2       86.84       87.89      6.97 o 
  -4 -10   2      176.99      177.34      8.72 o 
  -3 -10   2        9.16        8.05      6.39 o 
  -2 -10   2       18.24       22.62      6.15 o 
  -1 -10   2      617.48      635.01     24.37 o 
   0 -10   2       26.85       40.58      6.13 o 
   1 -10   2       23.72       28.52      5.87 o 
   2 -10   2       88.45      102.22      7.28 o 
   3 -10   2      215.71      183.83     13.78 o 
   4 -10   2      304.46      263.38     28.35 o 
   5 -10   2      101.82       97.47      9.20 o 
   6 -10   2        5.42        7.48      6.56 o 
   7 -10   2       54.23       57.97      9.10 o 
  -7  -9   2      431.99      424.05      7.54 o 
  -6  -9   2      499.64      525.32      9.18 o 
  -5  -9   2      183.44      179.60      6.68 o 
  -4  -9   2      400.39      432.93      6.95 o 
  -3  -9   2       83.73       86.94      6.33 o 
  -2  -9   2       35.03       37.41      5.58 o 
  -1  -9   2      396.58      440.44      8.18 o 
   0  -9   2        5.19        2.90      5.45 o 
   1  -9   2      361.63      418.35     15.76 o 
   2  -9   2      140.38      120.07      6.10 o 
   3  -9   2       95.87       87.21      5.88 o 
   4  -9   2      417.80      459.85     29.08 o 
   5  -9   2        0.69        5.69      6.79 o 
   6  -9   2       99.23      116.67      6.61 o 
   7  -9   2        1.20        1.63      5.68 o 
   8  -9   2       58.60       56.47      7.84 o 
  -8  -8   2       42.04       48.16      6.99 o 
  -7  -8   2      222.89      233.07      6.20 o 
  -6  -8   2       55.34       55.91      7.74 o 
  -5  -8   2     1704.62     1707.51     20.28 o 
  -4  -8   2      324.21      346.56      6.68 o 
  -3  -8   2      244.59      239.40      5.92 o 
  -2  -8   2        0.34        2.15      5.09 o 
  -1  -8   2      189.60      199.37      6.01 o 
   0  -8   2     2413.05     2554.88     49.16 o 
   1  -8   2       47.25       50.56      5.54 o 
   2  -8   2      340.69      342.63      6.17 o 
   3  -8   2      188.57      175.35      5.78 o 
   4  -8   2        9.21       23.18      5.49 o 
   5  -8   2      502.97      515.04     13.70 o 
   6  -8   2        3.78       12.06      5.74 o 
   7  -8   2       95.05       71.87      6.61 o 
   8  -8   2       28.25       25.79      6.36 o 
   9  -8   2      306.75      289.40     29.50 o 
  -9  -7   2       25.55       28.96      6.48 o 
  -8  -7   2        2.09        3.70      6.20 o 
  -7  -7   2        1.61        1.82      5.77 o 
  -6  -7   2      357.15      333.99      6.51 o 
  -5  -7   2     2823.03     2842.49     26.89 o 
  -4  -7   2       21.21       25.57      5.84 o 
  -3  -7   2       47.44       41.60      5.50 o 
  -2  -7   2      523.47      546.97      6.55 o 
  -1  -7   2     1485.21     1451.58     15.76 o 
   0  -7   2     1738.10     1773.34     10.79 o 
   1  -7   2      420.48      450.09      6.45 o 
   2  -7   2      419.33      447.60      6.18 o 
   3  -7   2      268.24      312.54      5.96 o 
   4  -7   2      175.20      164.86      5.74 o 
   5  -7   2       10.09       22.42      6.25 o 
   6  -7   2      204.84      198.51      8.87 o 
   7  -7   2       70.62       79.37      6.04 o 
   8  -7   2      142.94      168.61      9.21 o 
   9  -7   2       20.17       11.62      6.41 o 
  -9  -6   2       84.48       90.14      6.83 o 
  -8  -6   2       65.97       69.12      6.27 o 
  -7  -6   2      324.76      333.66      6.61 o 
  -6  -6   2       40.90       38.02      5.13 o 
  -5  -6   2       69.22       73.24      6.62 o 
  -4  -6   2      543.94      545.27      6.52 o 
  -3  -6   2      627.82      591.27      6.41 o 
  -2  -6   2       10.47       12.27      5.14 o 
  -1  -6   2       22.21       26.58      5.14 o 
   0  -6   2        2.94        6.22      4.71 o 
   1  -6   2      586.98      596.73      6.43 o 
   2  -6   2     4047.71     4095.67     24.93 o 
   3  -6   2       98.35      108.87      5.24 o 
   4  -6   2      843.77      831.11      6.78 o 
   5  -6   2      589.39      621.02     12.17 o 
   6  -6   2       50.02       67.68      5.37 o 
   7  -6   2      513.08      556.43     24.89 o 
   8  -6   2       26.24       24.09      5.46 o 
   9  -6   2      173.39      183.96     12.85 o 
  10  -6   2       61.15       54.74      7.96 o 
 -10  -5   2       45.21       46.19      6.82 o 
  -9  -5   2      488.55      491.28      6.69 o 
  -8  -5   2       21.17       19.97      5.44 o 
  -7  -5   2      281.39      267.82      7.79 o 
  -6  -5   2      250.43      234.98      5.82 o 
  -5  -5   2      158.93      154.17      6.46 o 
  -4  -5   2     3714.60     3625.62     10.55 o 
  -3  -5   2      122.10      142.04      5.29 o 
  -2  -5   2     1567.90     1491.35      8.39 o 
  -1  -5   2      175.78      168.97      5.63 o 
   0  -5   2     2036.10     2390.02     15.88 o 
   1  -5   2     5106.27     5213.10     48.53 o 
   2  -5   2        8.32       22.75      5.04 o 
   3  -5   2     1985.60     1865.47      8.60 o 
   4  -5   2      205.49      214.96      5.14 o 
   5  -5   2       52.71       55.36      6.44 o 
   6  -5   2      217.81      221.66      5.26 o 
   7  -5   2        2.33        0.98      5.26 o 
   8  -5   2      601.13      606.75     24.13 o 
   9  -5   2        4.00        8.29      5.28 o 
  10  -5   2      193.09      169.70     14.14 o 
 -10  -4   2      116.97      121.52      6.64 o 
  -9  -4   2       72.15       74.51      6.03 o 
  -8  -4   2       60.02       55.92      5.27 o 
  -7  -4   2        0.59        3.80      5.27 o 
  -6  -4   2       77.52       88.48      4.88 o 
  -5  -4   2      438.37      419.02      6.07 o 
  -4  -4   2      463.61      457.33      7.35 o 
  -3  -4   2     3709.99     3482.22     14.20 o 
  -2  -4   2     2581.82     2550.78     10.21 o 
  -1  -4   2      424.80      434.58      6.58 o 
   0  -4   2      578.46      634.35      6.98 o 
   1  -4   2      560.11      637.96      6.91 o 
   2  -4   2     4148.00     4289.76     39.02 o 
   3  -4   2      134.64       94.96      4.95 o 
   4  -4   2      361.86      372.20      5.86 o 
   5  -4   2      304.70      269.95      5.30 o 
   6  -4   2        0.58        6.43      4.76 o 
   7  -4   2     2045.82     2117.37     23.78 o 
   8  -4   2      297.84      311.27      5.84 o 
   9  -4   2       64.13       57.57      6.10 o 
  10  -4   2      134.93      153.70     13.99 o 
  11  -4   2      240.25      188.56     21.22 o 
 -11  -3   2        7.64        9.54      6.86 o 
 -10  -3   2        4.18        4.48      6.23 o 
  -9  -3   2      240.95      234.65      5.80 o 
  -8  -3   2       26.90       24.67      5.05 o 
  -7  -3   2       13.31       15.15      5.04 o 
  -6  -3   2       22.59       21.90      4.75 o 
  -5  -3   2     1227.21     1216.67     10.77 o 
  -4  -3   2      163.30      118.58      5.07 o 
  -3  -3   2     3100.11     2854.20     14.42 o 
  -2  -3   2      390.62      435.29      6.60 o 
  -1  -3   2       58.25       56.59      5.58 o 
   0  -3   2        0.98        5.00      5.17 o 
   1  -3   2     4388.04     4587.47     21.16 o 
   2  -3   2      627.92      585.31      6.56 o 
   3  -3   2       55.76       56.10      4.93 o 
   4  -3   2     2002.93     1850.27     14.46 o 
   5  -3   2        1.95        5.24      4.79 o 
   6  -3   2      779.05      801.90      6.49 o 
   7  -3   2       82.34       85.14      5.23 o 
   8  -3   2      105.58      103.15      5.20 o 
   9  -3   2      215.94      239.30      6.14 o 
  10  -3   2       17.36       20.21      6.32 o 
  11  -3   2        5.33       -3.26      6.26 o 
 -11  -2   2       70.04       66.84      6.73 o 
 -10  -2   2      269.38      283.74      6.13 o 
  -9  -2   2       85.17       92.44      5.40 o 
  -8  -2   2        7.24       10.86      4.85 o 
  -7  -2   2      132.73      118.71      5.19 o 
  -6  -2   2      673.06      588.35      6.15 o 
  -5  -2   2      270.43      231.48      4.98 o 
  -4  -2   2      123.53      119.10      4.76 o 
  -3  -2   2        2.96        8.08      4.88 o 
  -2  -2   2        3.39        8.09      6.21 o 
  -1  -2   2     4762.54     4926.04     17.76 o 
   0  -2   2        8.76       17.89      6.58 o 
   1  -2   2      351.88      354.82      7.77 o 
   2  -2   2     1977.75     1868.22     10.37 o 
   3  -2   2     2535.65     2523.00     19.50 o 
   4  -2   2     5604.58     5548.74     35.68 o 
   5  -2   2     1087.12     1183.27      9.63 o 
   6  -2   2     2297.59     2221.49     23.16 o 
   7  -2   2      314.22      319.95      6.76 o 
   8  -2   2       14.21       15.69      4.85 o 
   9  -2   2      378.93      399.10      7.30 o 
  10  -2   2        0.34       -0.08      7.18 o 
  11  -2   2      143.66      147.34     11.79 o 
 -11  -1   2      378.97      363.88     10.50 o 
 -10  -1   2      270.08      273.30      6.87 o 
  -9  -1   2      262.32      261.27      5.44 o 
  -8  -1   2      263.35      255.20      6.12 o 
  -7  -1   2     1539.20     1527.31     18.47 o 
  -6  -1   2       17.68       16.87      4.52 o 
  -5  -1   2      801.62      824.83      6.35 o 
  -4  -1   2     1783.31     1791.98      9.54 o 
  -3  -1   2      200.14      180.80      5.36 o 
  -2  -1   2     8677.60     8792.69     61.76 o 
  -1  -1   2      837.67      865.48     11.35 o 
   0  -1   2     6093.82     6485.24     84.88 o 
   1  -1   2     2380.30     2425.73     16.76 o 
   2  -1   2        0.39        2.27      4.78 o 
   3  -1   2      370.93      369.86      6.00 o 
   4  -1   2     1464.18     1460.88      9.37 o 
   5  -1   2     5036.18     4878.97     43.51 o 
   6  -1   2     1300.55     1213.32     13.36 o 
   7  -1   2      342.71      315.95      5.59 o 
   8  -1   2        1.55        6.94      5.12 o 
   9  -1   2        0.14       -2.33      6.31 o 
  10  -1   2      244.11      254.35      7.65 o 
  11  -1   2      175.19      175.90      6.84 o 
 -11   0   2      242.23      232.56      6.20 o 
 -10   0   2        0.20        3.36      8.43 o 
  -9   0   2      647.00      665.17      6.80 o 
  -8   0   2      118.01      121.12      5.32 o 
  -7   0   2      835.10      833.17      7.06 o 
  -6   0   2        8.82       10.60      4.38 o 
  -5   0   2     1514.06     1438.68     16.62 o 
  -4   0   2      160.20      125.62      4.98 o 
  -3   0   2      754.99      769.03      6.71 o 
  -2   0   2      771.85      837.26      8.29 o 
  -1   0   2     8010.81     8509.37     57.72 o 
   0   0   2     6527.19     6566.08    332.78 o 
   1   0   2       53.76       56.77      7.58 o 
   2   0   2      479.55      479.07      7.77 o 
   3   0   2     3383.85     3435.07     18.43 o 
   4   0   2      560.31      475.91      9.00 o 
   5   0   2     1201.30     1085.23     10.19 o 
   6   0   2       33.27       38.87      6.91 o 
   7   0   2      901.83      891.65     12.11 o 
   8   0   2      102.64      105.65      5.04 o 
   9   0   2      287.74      280.20      5.97 o 
  10   0   2      312.52      319.46      6.72 o 
  11   0   2       65.99       61.26      6.68 o 
 -11   1   2       85.35       80.75      7.64 o 
 -10   1   2       97.58       95.96      5.68 o 
  -9   1   2       60.94       75.30      6.44 o 
  -8   1   2        0.34        5.73      4.33 o 
  -7   1   2      618.85      637.01      6.06 o 
  -6   1   2      139.92      111.48      4.64 o 
  -5   1   2        9.32        9.94      4.28 o 
  -4   1   2      123.96      150.51      5.06 o 
  -3   1   2      277.23      300.22      5.36 o 
  -2   1   2    34008.93    33060.67     78.12 o 
  -1   1   2     3739.09     3768.66     21.08 o 
   0   1   2      227.17      244.72     10.42 o 
   1   1   2     4251.21     4339.10     36.46 o 
   2   1   2     1193.01     1213.62     10.22 o 
   3   1   2     4813.91     4723.51     31.14 o 
   4   1   2        4.36        1.35      4.98 o 
   5   1   2      447.14      495.14      5.69 o 
   6   1   2      313.30      282.52      5.50 o 
   7   1   2     2009.53     1855.77     34.42 o 
   8   1   2        0.44        0.42      5.98 o 
   9   1   2      169.57      171.11      5.86 o 
  10   1   2       29.12       24.41      6.24 o 
  11   1   2      259.83      250.24      7.21 o 
 -11   2   2       27.89       34.64      6.17 o 
 -10   2   2      649.26      684.25     14.81 o 
  -9   2   2       29.38       32.11      5.22 o 
  -8   2   2     1079.39     1138.00     17.79 o 
  -7   2   2      368.18      365.00      6.63 o 
  -6   2   2      534.14      509.26      6.71 o 
  -5   2   2     1163.38     1161.16      7.62 o 
  -4   2   2       12.18       27.90      4.28 o 
  -3   2   2     6575.80     6402.74     33.24 o 
  -2   2   2       13.71       20.31      6.07 o 
  -1   2   2       29.86       20.92      5.70 o 
   0   2   2     8890.66     9307.89    134.88 o 
   1   2   2     8949.81     9488.40     44.21 o 
   2   2   2     1311.52     1206.22      9.70 o 
   3   2   2      372.88      352.19      6.29 o 
   4   2   2      127.90      110.86      6.09 o 
   5   2   2      252.71      279.14      5.65 o 
   6   2   2     2323.28     2159.82     28.54 o 
   7   2   2      130.63      131.35      5.23 o 
   8   2   2     1428.87     1349.46     35.19 o 
   9   2   2       11.31       13.40      6.66 o 
  10   2   2        9.51       10.31      6.17 o 
  11   2   2      390.02      375.19     10.84 o 
 -11   3   2       67.72       65.33      8.21 o 
 -10   3   2       30.75       27.95      5.70 o 
  -9   3   2       37.54       42.65      5.35 o 
  -8   3   2      784.44      795.79      9.96 o 
  -7   3   2      383.31      374.35      5.93 o 
  -6   3   2      235.15      279.33     10.41 o 
  -5   3   2      632.57      643.56      6.19 o 
  -4   3   2      289.84      465.12      6.56 o 
  -3   3   2        8.67        3.05      4.38 o 
  -2   3   2      853.59      782.25      7.32 o 
  -1   3   2      100.19      100.61      5.21 o 
   0   3   2     5039.55     5219.29     56.90 o 
   1   3   2     8086.20     8377.72     32.47 o 
   2   3   2     6431.27     6499.71     18.39 o 
   3   3   2      865.90      787.68      7.49 o 
   4   3   2        3.54        3.20      4.73 o 
   5   3   2      609.63      595.38      7.33 o 
   6   3   2      992.85      956.32      7.05 o 
   7   3   2     1427.79     1366.34     12.77 o 
   8   3   2      417.81      407.55      6.16 o 
   9   3   2      545.32      536.62      8.27 o 
  10   3   2       17.39       17.24      6.61 o 
 -11   4   2      183.36      167.06     18.08 o 
 -10   4   2        2.20        2.00      5.76 o 
  -9   4   2       47.97       53.98      5.47 o 
  -8   4   2      310.92      294.76      8.34 o 
  -7   4   2      514.66      524.81     13.67 o 
  -6   4   2      777.47      829.25     11.31 o 
  -5   4   2        0.07        0.56      4.98 o 
  -4   4   2     1852.50     1926.00     13.26 o 
  -3   4   2      390.64      453.73      5.98 o 
  -2   4   2      117.13      124.53      6.27 o 
  -1   4   2      406.93      284.91      5.89 o 
   0   4   2      712.49      769.70      9.14 o 
   1   4   2      495.46      355.10      6.82 o 
   2   4   2      205.81      168.43      5.73 o 
   3   4   2      296.65      333.78      6.54 o 
   4   4   2      879.71      878.83      7.27 o 
   5   4   2      674.25      649.82      8.31 o 
   6   4   2      329.89      310.25      6.16 o 
   7   4   2      339.93      325.00      6.41 o 
   8   4   2       19.57       19.70      6.12 o 
   9   4   2      476.75      465.79      8.28 o 
  10   4   2      172.45      172.41      8.35 o 
 -10   5   2      301.23      328.37     44.05 o 
  -9   5   2       57.25       46.42      6.00 o 
  -8   5   2       24.60       20.58      5.26 o 
  -7   5   2      791.82      843.69     43.00 o 
  -6   5   2      200.03      173.35      5.48 o 
  -5   5   2     2639.30     2809.04     20.51 o 
  -4   5   2        2.31        3.52      5.01 o 
  -3   5   2       81.69       91.83      5.15 o 
  -2   5   2      114.18       96.99      5.17 o 
  -1   5   2     2312.08     2424.26     26.17 o 
   0   5   2     6037.05     5986.48     44.83 o 
   1   5   2       61.67       62.12      5.18 o 
   2   5   2       68.96       74.88      5.52 o 
   3   5   2       68.71       95.44      5.79 o 
   4   5   2      137.45      135.23      5.95 o 
   5   5   2      498.92      499.32      6.79 o 
   6   5   2        0.09        5.83      6.96 o 
   7   5   2      153.73      145.70      6.25 o 
   8   5   2      108.73      114.45      6.49 o 
   9   5   2      438.92      458.04      8.98 o 
  10   5   2       15.77       17.52      8.13 o 
 -10   6   2      141.28      141.03     20.55 o 
  -9   6   2       36.10       36.07      6.24 o 
  -8   6   2      340.09      379.79     36.71 o 
  -7   6   2        2.70        7.38      5.18 o 
  -6   6   2      677.03      766.48     30.52 o 
  -5   6   2      201.74      219.44      5.37 o 
  -4   6   2        0.29        4.85      4.60 o 
  -3   6   2       14.69        8.19      5.48 o 
  -2   6   2        0.89        1.78      5.30 o 
  -1   6   2     1600.18     1620.48     21.20 o 
   0   6   2       49.94       57.12      5.74 o 
   1   6   2      299.37      284.96      6.11 o 
   2   6   2      404.85      369.99      5.96 o 
   3   6   2      398.74      420.23      6.12 o 
   4   6   2       14.08       16.47      5.83 o 
   5   6   2      741.36      755.26      7.52 o 
   6   6   2       76.01       77.10      7.71 o 
   7   6   2       11.96       16.44      6.36 o 
   8   6   2        7.95       13.45      6.24 o 
   9   6   2       77.49       89.33      7.26 o 
  -9   7   2      306.49      278.49     33.13 o 
  -8   7   2       63.89       65.59      6.19 o 
  -7   7   2      108.02      134.53     12.87 o 
  -6   7   2       99.08       97.24      9.43 o 
  -5   7   2       26.05       21.11      5.41 o 
  -4   7   2      664.61      683.19     19.42 o 
  -3   7   2      895.12      950.57     22.00 o 
  -2   7   2      619.44      595.09      6.75 o 
  -1   7   2       26.18       23.65      4.98 o 
   0   7   2        7.26       10.47      5.67 o 
   1   7   2      910.25      941.30      9.43 o 
   2   7   2     2502.12     2497.72     34.17 o 
   3   7   2       11.94       10.78      5.88 o 
   4   7   2       79.26       82.47      5.74 o 
   5   7   2      433.79      447.07      6.86 o 
   6   7   2      339.19      342.52      6.67 o 
   7   7   2       26.88       26.59      6.14 o 
   8   7   2       40.12       48.31      7.19 o 
  -9   8   2      271.49      256.76     49.77 o 
  -8   8   2       27.83       24.63      6.48 o 
  -7   8   2        5.09        1.09      5.65 o 
  -6   8   2      264.55      271.22     28.54 o 
  -5   8   2      150.00      140.64     10.58 o 
  -4   8   2     1010.51     1128.01     52.78 o 
  -3   8   2       74.52       75.85      9.74 o 
  -2   8   2      491.26      541.19     18.57 o 
  -1   8   2        0.26       -3.54      5.43 o 
   0   8   2       54.77       61.34      5.58 o 
   1   8   2      438.97      470.43      8.38 o 
   2   8   2        0.68       -4.19      6.06 o 
   3   8   2      600.85      610.22     12.10 o 
   4   8   2      120.43      127.21      6.59 o 
   5   8   2       22.07       23.23      6.11 o 
   6   8   2       67.02       63.15      6.46 o 
   7   8   2      305.25      340.47      9.72 o 
  -8   9   2       42.47       32.90      7.18 o 
  -7   9   2        8.73        5.54      6.53 o 
  -6   9   2       13.28       13.51      5.52 o 
  -5   9   2      849.55      897.86    109.37 o 
  -4   9   2       21.01       23.63      5.60 o 
  -3   9   2     1685.21     1686.47    109.58 o 
  -2   9   2        7.59        9.81      5.31 o 
  -1   9   2      133.90      127.26      7.55 o 
   0   9   2      393.94      447.83     18.06 o 
   1   9   2      146.15      161.91      6.62 o 
   2   9   2      659.05      719.33     27.72 o 
   3   9   2      126.00      131.42      7.30 o 
   4   9   2       11.55        8.64      6.83 o 
   5   9   2       30.44       29.39      7.10 o 
   6   9   2        2.43       -2.50      6.94 o 
  -7  10   2       15.55        9.71      7.12 o 
  -6  10   2       22.04       16.40      6.74 o 
  -5  10   2       16.64       16.56      6.72 o 
  -4  10   2       34.02       35.21      6.36 o 
  -3  10   2      303.98      289.45     31.52 o 
  -2  10   2       22.15       21.36      6.72 o 
  -1  10   2       23.80       26.31      5.79 o 
   0  10   2        1.25       -1.40      6.43 o 
   1  10   2       96.96       87.26      7.22 o 
   2  10   2       31.43       33.30      6.82 o 
   3  10   2        0.11        1.56      7.02 o 
   4  10   2      283.16      262.99     18.71 o 
   5  10   2        0.38       -4.45      7.65 o 
  -5  11   2        0.30        0.52      6.99 o 
  -4  11   2       77.59       71.08     10.58 o 
  -3  11   2      198.72      152.79     26.55 o 
  -2  11   2      282.93      206.01      8.76 o 
  -1  11   2      206.26      164.10      8.06 o 
   0  11   2       62.70       53.72      7.02 o 
   1  11   2      112.87      110.30     10.12 o 
   2  11   2       25.55       24.10      6.97 o 
   3  11   2      282.68      249.97     19.08 o 
  -1 -12   3      213.39      144.27      7.57 o 
   0 -12   3        1.82        3.50      7.14 o 
   1 -12   3      140.67      110.39     15.63 o 
   2 -12   3        2.31        0.19      7.22 o 
   3 -12   3       18.04       13.59      7.20 o 
  -4 -11   3        0.20        8.72      7.06 o 
  -3 -11   3      120.40      118.70      7.61 o 
  -2 -11   3      155.03      162.66      8.52 o 
  -1 -11   3      924.76      897.07     77.15 o 
   0 -11   3       12.41       16.02      6.38 o 
   1 -11   3      124.89      107.64     11.51 o 
   2 -11   3       77.32       63.33      7.65 o 
   3 -11   3       18.14       15.28      6.54 o 
   4 -11   3      101.84      111.68     13.56 o 
   5 -11   3        5.95       11.44      8.38 o 
  -6 -10   3        2.05        3.54      7.99 o 
  -5 -10   3      204.69      223.61      7.92 o 
  -4 -10   3        2.39        3.41      6.12 o 
  -3 -10   3      122.15      119.39      6.79 o 
  -2 -10   3     1559.49     1618.52     64.15 o 
  -1 -10   3        0.11        3.01      5.84 o 
   0 -10   3     1302.87     1308.69     64.43 o 
   1 -10   3      130.30      118.01      6.58 o 
   2 -10   3        0.79        4.91      5.99 o 
   3 -10   3      525.55      547.48     48.00 o 
   4 -10   3       33.65       41.12      6.28 o 
   5 -10   3      620.27      553.00     43.73 o 
   6 -10   3       57.47       29.36      6.66 o 
   7 -10   3       14.53       18.88      7.69 o 
  -7  -9   3       65.18       63.67      6.83 o 
  -6  -9   3      160.81      168.41      8.12 o 
  -5  -9   3      363.80      387.19      7.07 o 
  -4  -9   3        0.54        7.53      5.39 o 
  -3  -9   3      252.83      253.23      7.74 o 
  -2  -9   3      311.28      320.39     10.89 o 
  -1  -9   3      191.24      188.73      6.22 o 
   0  -9   3       64.77       64.79      5.70 o 
   1  -9   3      211.97      234.19      6.05 o 
   2  -9   3      103.99      111.60      5.77 o 
   3  -9   3       19.57       32.44      5.71 o 
   4  -9   3      304.06      309.80     17.17 o 
   5  -9   3      152.67      138.71     11.03 o 
   6  -9   3       31.66       45.52      6.57 o 
   7  -9   3       85.41       82.07     10.16 o 
   8  -9   3      144.35      118.70     15.44 o 
  -8  -8   3       41.73       47.18      6.53 o 
  -7  -8   3       52.74       58.48      6.01 o 
  -6  -8   3       98.06       98.97      6.55 o 
  -5  -8   3      672.36      691.23     14.37 o 
  -4  -8   3      443.67      464.91      7.42 o 
  -3  -8   3       30.74       32.06      5.54 o 
  -2  -8   3      196.22      193.49      6.81 o 
  -1  -8   3      322.99      345.28      9.29 o 
   0  -8   3      188.40      180.48      5.96 o 
   1  -8   3      519.25      587.73      7.80 o 
   2  -8   3      836.00      895.37     10.67 o 
   3  -8   3       30.01       41.77      5.57 o 
   4  -8   3        8.14       15.52      5.47 o 
   5  -8   3       56.16       86.64      6.86 o 
   6  -8   3      260.79      294.80     11.25 o 
   7  -8   3      399.62      430.58     24.55 o 
   8  -8   3        2.38        8.80      5.67 o 
   9  -8   3        1.87        3.41      6.59 o 
  -9  -7   3      102.50      101.16      6.91 o 
  -8  -7   3       90.96       94.17      6.46 o 
  -7  -7   3       42.12       47.86      5.82 o 
  -6  -7   3      539.27      515.64      6.25 o 
  -5  -7   3       46.65       36.51      6.68 o 
  -4  -7   3     2156.80     2192.43     10.78 o 
  -3  -7   3       24.39       23.68      5.33 o 
  -2  -7   3       44.64       41.12      5.37 o 
  -1  -7   3     2367.54     2353.33     29.12 o 
   0  -7   3     1460.05     1485.28     17.27 o 
   1  -7   3     3492.92     3610.84     29.31 o 
   2  -7   3        0.50        0.35      4.94 o 
   3  -7   3      903.13      866.51      6.98 o 
   4  -7   3     1000.94     1009.36     23.28 o 
   5  -7   3      270.72      337.60      6.38 o 
   6  -7   3      520.78      542.59     32.42 o 
   7  -7   3        4.49        6.65      5.69 o 
   8  -7   3       41.95       30.43      5.84 o 
   9  -7   3       78.61       71.38      6.37 o 
  -9  -6   3       29.99       27.45      6.88 o 
  -8  -6   3       36.79       39.59      5.67 o 
  -7  -6   3      127.53      122.51      6.04 o 
  -6  -6   3        7.66       10.18      5.56 o 
  -5  -6   3      757.73      757.27      7.89 o 
  -4  -6   3      164.90      159.89      5.73 o 
  -3  -6   3      124.37      145.25      5.27 o 
  -2  -6   3       52.68       46.35      5.39 o 
  -1  -6   3       31.85       33.24      4.83 o 
   0  -6   3      311.36      257.54      5.70 o 
   1  -6   3        8.69       25.40      5.33 o 
   2  -6   3     1525.20     1601.65      9.74 o 
   3  -6   3      713.85      745.06      7.80 o 
   4  -6   3      152.34      144.65      5.86 o 
   5  -6   3        1.83       13.47      4.88 o 
   6  -6   3        6.94        8.24      5.06 o 
   7  -6   3      228.52      227.02      7.66 o 
   8  -6   3      212.96      230.78     14.42 o 
   9  -6   3       70.57       67.26      6.49 o 
  10  -6   3        3.50        5.67      6.82 o 
 -10  -5   3       15.64       20.14      6.43 o 
  -9  -5   3      179.97      167.34      6.48 o 
  -8  -5   3      568.71      568.86     11.80 o 
  -7  -5   3      442.75      427.65      6.24 o 
  -6  -5   3      552.32      529.49      6.38 o 
  -5  -5   3       60.09       65.13      5.09 o 
  -4  -5   3      376.19      386.88      5.93 o 
  -3  -5   3     3074.54     3040.63     12.32 o 
  -2  -5   3      574.67      484.80      6.01 o 
  -1  -5   3        3.16        9.79      4.76 o 
   0  -5   3        0.96        7.17      5.10 o 
   1  -5   3      116.65      153.61      5.76 o 
   2  -5   3     1507.49     1399.49      9.98 o 
   3  -5   3     1617.31     1532.87     12.11 o 
   4  -5   3     1843.99     1833.27      8.26 o 
   5  -5   3       97.57       90.43      6.60 o 
   6  -5   3        2.07        3.15      5.42 o 
   7  -5   3      457.72      507.55     11.79 o 
   8  -5   3        3.13        2.00      5.55 o 
   9  -5   3      414.93      461.55     31.99 o 
  10  -5   3        3.18        2.27      6.61 o 
 -10  -4   3       51.40       52.03      6.10 o 
  -9  -4   3        5.79       12.38      5.52 o 
  -8  -4   3      407.90      407.38      9.22 o 
  -7  -4   3      415.53      401.13      5.94 o 
  -6  -4   3       31.65       33.10      5.11 o 
  -5  -4   3      790.64      754.51      9.77 o 
  -4  -4   3        2.29       18.57      5.11 o 
  -3  -4   3     2258.15     2153.79      9.24 o 
  -2  -4   3      889.02      859.10      7.04 o 
  -1  -4   3      770.44      735.56      7.16 o 
   0  -4   3      418.50      439.96      6.47 o 
   1  -4   3      532.84      505.48      6.57 o 
   2  -4   3       10.87        8.22      5.02 o 
   3  -4   3     3579.65     3413.10     15.66 o 
   4  -4   3     5386.85     5329.85     18.45 o 
   5  -4   3       20.41       17.55      5.85 o 
   6  -4   3      400.33      418.30      5.84 o 
   7  -4   3       42.70       42.26      5.30 o 
   8  -4   3     1329.79     1387.56     27.98 o 
   9  -4   3     1060.51     1054.03     36.53 o 
  10  -4   3       52.20       53.41      5.92 o 
  11  -4   3       13.79       16.90      6.48 o 
 -11  -3   3      381.27      368.16      7.99 o 
 -10  -3   3       19.19       26.29      5.92 o 
  -9  -3   3        7.94        8.30      5.34 o 
  -8  -3   3       64.70       56.21      5.23 o 
  -7  -3   3      734.22      683.04      9.17 o 
  -6  -3   3      780.26      762.65      8.66 o 
  -5  -3   3     2621.79     2633.41     27.70 o 
  -4  -3   3      424.24      389.73      5.71 o 
  -3  -3   3        0.99       11.08      4.37 o 
  -2  -3   3     9364.20     9420.73     27.12 o 
  -1  -3   3     2707.70     2765.95     18.97 o 
   0  -3   3      565.85      633.44      7.38 o 
   1  -3   3     1928.01     2110.09     15.43 o 
   2  -3   3      838.22      774.02      7.32 o 
   3  -3   3     3351.00     3112.06     13.80 o 
   4  -3   3     1033.14     1053.88      8.64 o 
   5  -3   3      507.28      517.88      6.12 o 
   6  -3   3      339.29      368.25      5.61 o 
   7  -3   3      185.09      178.38      5.41 o 
   8  -3   3      778.91      839.47     14.79 o 
   9  -3   3      205.66      195.43      6.29 o 
  10  -3   3      216.36      227.81      7.76 o 
  11  -3   3      106.60       87.27      8.13 o 
 -11  -2   3      315.62      309.06      7.18 o 
 -10  -2   3        3.98        9.23      5.36 o 
  -9  -2   3       65.61       72.00      5.35 o 
  -8  -2   3       23.15       23.57      4.94 o 
  -7  -2   3        3.24        4.75      4.45 o 
  -6  -2   3       10.84        7.55      4.52 o 
  -5  -2   3      695.77      693.79      8.21 o 
  -4  -2   3       95.74       53.15      4.57 o 
  -3  -2   3     1742.82     1606.42     15.64 o 
  -2  -2   3     1348.45     1389.14     14.21 o 
  -1  -2   3     7463.98     7751.23     46.09 o 
   0  -2   3       50.88       68.15      6.60 o 
   1  -2   3      594.87      600.66      8.81 o 
   2  -2   3      536.70      553.67      7.53 o 
   3  -2   3       82.91      110.47      5.50 o 
   4  -2   3     2627.57     2593.61     10.00 o 
   5  -2   3     2322.51     2147.20     11.61 o 
   6  -2   3        6.28       12.98      4.81 o 
   7  -2   3      197.23      198.67      5.41 o 
   8  -2   3        1.01        1.15      5.22 o 
   9  -2   3      534.92      543.21     12.55 o 
  10  -2   3      560.37      570.80     13.08 o 
  11  -2   3      223.23      193.61     10.98 o 
 -11  -1   3      270.04      272.57      6.64 o 
 -10  -1   3      189.67      184.16      5.69 o 
  -9  -1   3      656.05      645.18      6.58 o 
  -8  -1   3      256.44      246.70      6.20 o 
  -7  -1   3       40.66       45.74      4.54 o 
  -6  -1   3      243.48      245.78      5.27 o 
  -5  -1   3     3909.97     3693.45     16.55 o 
  -4  -1   3      891.02      785.10      6.44 o 
  -3  -1   3     2753.99     2941.97     18.24 o 
  -2  -1   3        8.11       12.72      4.73 o 
  -1  -1   3     5976.23     6134.89     41.32 o 
   0  -1   3     3040.46     3128.92     86.63 o 
   1  -1   3     8691.66     8930.49     89.47 o 
   2  -1   3      666.90      670.69      8.45 o 
   3  -1   3        8.06       15.99      6.00 o 
   4  -1   3     3669.49     3580.97     16.19 o 
   5  -1   3      751.50      702.93      6.45 o 
   6  -1   3       41.58       40.75      5.11 o 
   7  -1   3      764.72      735.13      7.65 o 
   8  -1   3       85.52       88.73      6.12 o 
   9  -1   3      250.98      277.22      6.05 o 
  10  -1   3      180.95      188.26      6.39 o 
  11  -1   3       39.12       43.92      6.75 o 
 -11   0   3       13.09        9.86      7.52 o 
 -10   0   3      585.08      599.30     11.51 o 
  -9   0   3        1.03        1.87      4.90 o 
  -8   0   3      970.58     1003.48      7.54 o 
  -7   0   3        1.94        3.89      4.93 o 
  -6   0   3      140.88      129.75      4.92 o 
  -5   0   3      360.50      356.86      5.22 o 
  -4   0   3      302.02      294.65      5.30 o 
  -3   0   3     1034.72     1033.48      7.14 o 
  -2   0   3     4504.47     4746.96     16.91 o 
  -1   0   3      256.39      303.76      7.61 o 
   0   0   3     2235.03     2385.55     19.64 o 
   1   0   3      379.81      401.70      9.79 o 
   2   0   3       33.86       38.34      6.92 o 
   3   0   3      679.59      714.27      7.43 o 
   4   0   3      102.62       73.10      4.97 o 
   5   0   3      351.24      287.78      5.53 o 
   6   0   3     2466.21     2260.84     23.80 o 
   7   0   3      102.22      111.24      5.16 o 
   8   0   3      305.59      282.49      5.76 o 
   9   0   3      328.28      319.18      6.18 o 
  10   0   3      230.87      224.87      7.58 o 
  11   0   3      512.97      483.42     27.33 o 
 -11   1   3       66.62       69.80      6.23 o 
 -10   1   3        0.07        2.52      6.40 o 
  -9   1   3      130.34      141.01      6.61 o 
  -8   1   3      346.24      362.71      5.62 o 
  -7   1   3      188.09      200.09      4.86 o 
  -6   1   3       59.45       60.22      4.31 o 
  -5   1   3      324.01      339.06      5.17 o 
  -4   1   3      630.39      498.36      5.72 o 
  -3   1   3     5083.35     5038.77     21.97 o 
  -2   1   3       98.47      106.09      5.42 o 
  -1   1   3      645.09      657.62     11.47 o 
   0   1   3     4511.11     4657.33     62.25 o 
   1   1   3     2379.99     2411.30     27.90 o 
   2   1   3     2329.89     2401.09     19.61 o 
   3   1   3      308.96      351.96      8.93 o 
   4   1   3       17.35       23.77      5.75 o 
   5   1   3     2088.00     2019.62     25.66 o 
   6   1   3      327.66      341.40      6.64 o 
   7   1   3      571.25      536.39      7.71 o 
   8   1   3       14.54       23.91      5.27 o 
   9   1   3       44.61       44.21      5.86 o 
  10   1   3       68.18       71.93      6.23 o 
  11   1   3        1.38        5.38      6.92 o 
 -11   2   3       71.21       63.50      6.58 o 
 -10   2   3       61.07       71.32      7.20 o 
  -9   2   3      639.64      668.17     15.73 o 
  -8   2   3      241.15      265.42     13.67 o 
  -7   2   3     1518.57     1544.20      8.45 o 
  -6   2   3      113.47      101.31      4.91 o 
  -5   2   3      204.33      211.14      5.17 o 
  -4   2   3        1.82        2.83      4.39 o 
  -3   2   3      494.04      636.47      6.67 o 
  -2   2   3    13328.74    13396.75    118.67 o 
  -1   2   3     5247.07     5140.56     35.26 o 
   0   2   3      705.30      761.77      9.80 o 
   1   2   3      286.42      298.69      9.08 o 
   2   2   3     3984.74     4074.13     15.90 o 
   3   2   3        2.58       16.38      5.26 o 
   4   2   3      281.75      238.77      6.75 o 
   5   2   3       50.89       54.72      5.19 o 
   6   2   3      190.53      189.75      5.59 o 
   7   2   3     1297.05     1241.56     12.76 o 
   8   2   3       64.45       53.10      5.43 o 
   9   2   3      158.45      160.34      6.18 o 
  10   2   3        0.56        1.88      6.40 o 
  11   2   3      141.29      126.22      7.40 o 
 -11   3   3       10.59        6.55      6.26 o 
 -10   3   3        2.31        6.53      5.62 o 
  -9   3   3      827.43      859.58     26.68 o 
  -8   3   3       33.46       40.03      5.37 o 
  -7   3   3     1081.46     1068.61     18.33 o 
  -6   3   3      192.60      188.27      4.95 o 
  -5   3   3     2095.58     2165.41     13.97 o 
  -4   3   3        5.51        6.23      4.68 o 
  -3   3   3     1277.29     1161.50      8.52 o 
  -2   3   3     6221.61     5986.35     33.52 o 
  -1   3   3        5.63        5.33      4.90 o 
   0   3   3       82.51       39.94      6.24 o 
   1   3   3      235.51      271.00      6.99 o 
   2   3   3     1726.52     1804.89     10.66 o 
   3   3   3      389.05      336.47      6.59 o 
   4   3   3      477.64      467.70      6.17 o 
   5   3   3      268.24      258.06      6.94 o 
   6   3   3       45.17       41.85      5.13 o 
   7   3   3      613.74      580.27      7.74 o 
   8   3   3      408.65      386.89      8.12 o 
   9   3   3      267.94      276.44      6.57 o 
  10   3   3      208.61      193.40      7.00 o 
 -11   4   3      121.92      122.50     14.12 o 
 -10   4   3       39.98       26.31      5.84 o 
  -9   4   3      153.62      132.10      9.52 o 
  -8   4   3     1645.09     1789.04     77.92 o 
  -7   4   3        3.42        1.69      5.14 o 
  -6   4   3     1407.33     1450.46     15.09 o 
  -5   4   3      483.30      546.28      9.75 o 
  -4   4   3       28.88       30.85      4.90 o 
  -3   4   3     2885.94     2948.91     34.83 o 
  -2   4   3     1137.16     1173.47      7.64 o 
  -1   4   3     1020.00      829.06      8.26 o 
   0   4   3      704.00      653.94     10.85 o 
   1   4   3      391.28      413.97      7.06 o 
   2   4   3        3.81        6.93      5.79 o 
   3   4   3      297.21      220.96      6.33 o 
   4   4   3     1898.38     1836.53      9.42 o 
   5   4   3       33.42       35.87      5.55 o 
   6   4   3       80.91       73.08      5.67 o 
   7   4   3      546.83      550.75      6.86 o 
   8   4   3      495.81      496.41      6.87 o 
   9   4   3      164.13      176.00      7.26 o 
  10   4   3      168.61      165.47      7.38 o 
 -10   5   3       36.15       30.84      6.54 o 
  -9   5   3       84.91       92.04      5.94 o 
  -8   5   3      111.28      115.00      8.31 o 
  -7   5   3      320.48      366.50     19.12 o 
  -6   5   3      115.39      130.67      5.41 o 
  -5   5   3       72.38       69.71      5.24 o 
  -4   5   3      508.75      535.63      6.09 o 
  -3   5   3      270.90      274.37      6.05 o 
  -2   5   3      319.40      351.38      5.92 o 
  -1   5   3      360.88      327.38      6.22 o 
   0   5   3      975.12      950.49      9.54 o 
   1   5   3     1095.68     1154.53     14.80 o 
   2   5   3     1249.81     1207.71     12.03 o 
   3   5   3       22.42       25.83      5.36 o 
   4   5   3      124.04      126.15      5.34 o 
   5   5   3      407.68      393.11      6.37 o 
   6   5   3      247.99      256.57      7.75 o 
   7   5   3      628.86      629.08      7.23 o 
   8   5   3      361.78      365.12      6.75 o 
   9   5   3        0.90        0.63      7.16 o 
 -10   6   3       91.20       91.05     13.13 o 
  -9   6   3      152.95      148.17     16.82 o 
  -8   6   3       58.76       46.28      5.91 o 
  -7   6   3      603.62      564.76     44.48 o 
  -6   6   3     1169.98     1248.38     49.80 o 
  -5   6   3      120.27      118.06      5.11 o 
  -4   6   3     1207.61     1330.20     11.92 o 
  -3   6   3      515.73      520.20      5.98 o 
  -2   6   3      374.98      382.19      6.82 o 
  -1   6   3     1260.51     1275.73      7.91 o 
   0   6   3     2075.29     2167.48     17.94 o 
   1   6   3     3628.59     3599.64     28.85 o 
   2   6   3      264.90      268.25      6.39 o 
   3   6   3        1.02        2.15      5.93 o 
   4   6   3      293.99      252.68      6.58 o 
   5   6   3       85.22       86.47      6.21 o 
   6   6   3       75.86       78.49      6.43 o 
   7   6   3       59.03       68.81      6.49 o 
   8   6   3       21.71       21.06      7.02 o 
   9   6   3      335.06      355.84      8.95 o 
  -9   7   3       30.74       21.76      6.54 o 
  -8   7   3       84.00      102.29     18.12 o 
  -7   7   3      222.09      280.08     24.25 o 
  -6   7   3        0.74        4.45      5.42 o 
  -5   7   3      599.14      725.78     41.86 o 
  -4   7   3      293.82      318.57      9.75 o 
  -3   7   3     1467.85     1564.50     24.77 o 
  -2   7   3       15.34        6.02      5.66 o 
  -1   7   3      190.33      203.22      5.79 o 
   0   7   3     1140.66     1232.87     11.88 o 
   1   7   3       44.28       49.24      5.51 o 
   2   7   3      575.20      557.13      7.28 o 
   3   7   3       64.90       67.97      6.19 o 
   4   7   3       22.60       28.55      6.08 o 
   5   7   3       27.32       33.84      6.02 o 
   6   7   3      114.76      113.04      6.43 o 
   7   7   3      138.20      136.70      6.70 o 
   8   7   3        3.35        1.82      6.96 o 
  -9   8   3       47.48       37.54      6.69 o 
  -8   8   3       64.28       50.98      5.90 o 
  -7   8   3      201.57      197.62     25.72 o 
  -6   8   3      406.23      462.47     46.53 o 
  -5   8   3       45.44       35.57      5.48 o 
  -4   8   3       67.85       76.37      6.15 o 
  -3   8   3      597.90      601.45     24.04 o 
  -2   8   3       62.42       59.59      6.59 o 
  -1   8   3      309.27      350.34     11.78 o 
   0   8   3       64.52       67.60      5.75 o 
   1   8   3      242.94      263.23      6.71 o 
   2   8   3      198.78      205.32      6.24 o 
   3   8   3      246.17      216.73      6.43 o 
   4   8   3       35.63       43.14      6.57 o 
   5   8   3        6.14        7.70      6.15 o 
   6   8   3       79.85       87.01      7.26 o 
   7   8   3       54.38       59.18      9.43 o 
  -8   9   3       61.53       58.15      7.08 o 
  -7   9   3        0.33        6.29      6.46 o 
  -6   9   3        0.14        4.30      5.91 o 
  -5   9   3        1.61        1.59      6.07 o 
  -4   9   3      196.02      207.72     22.91 o 
  -3   9   3      232.19      259.91     20.90 o 
  -2   9   3     2483.55     2218.92    129.83 o 
  -1   9   3       26.48       22.73      6.49 o 
   0   9   3       35.89       37.74      6.34 o 
   1   9   3      187.58      204.79      6.51 o 
   2   9   3       39.86       55.99      6.21 o 
   3   9   3      967.91      958.35     44.57 o 
   4   9   3      306.91      358.77     11.79 o 
   5   9   3       47.04       40.86      6.80 o 
   6   9   3       90.21       89.38      7.38 o 
  -6  10   3       46.20       29.63      6.19 o 
  -5  10   3      173.21      154.79     23.72 o 
  -4  10   3      158.00      166.67     18.69 o 
  -3  10   3       54.56       53.38      7.85 o 
  -2  10   3      457.96      456.73     54.99 o 
  -1  10   3       69.56       63.98      7.22 o 
   0  10   3        3.52        2.62      6.52 o 
   1  10   3       21.54       27.51      6.46 o 
   2  10   3       83.16       83.96      6.80 o 
   3  10   3      716.51      685.07     45.01 o 
   4  10   3        0.14        3.72      7.73 o 
   5  10   3      105.26      100.84      8.57 o 
  -4  11   3        0.75        0.36      7.06 o 
  -3  11   3      347.80      284.21     62.19 o 
  -2  11   3       40.73       34.80      7.75 o 
  -1  11   3      139.07      107.63      8.59 o 
   0  11   3      313.69      256.50     24.51 o 
   1  11   3       39.23       41.92      7.61 o 
   2  11   3      156.80      123.34     17.90 o 
   3  11   3       86.70       74.24      8.37 o 
  -2 -12   4      247.65      190.61     14.43 o 
  -1 -12   4        6.17        6.23      7.55 o 
   0 -12   4       30.56       15.88      6.87 o 
   1 -12   4       15.86       10.18      6.92 o 
   2 -12   4       24.83       20.59      7.35 o 
   3 -12   4      179.17      135.67     18.01 o 
  -4 -11   4      122.29      111.29      7.34 o 
  -3 -11   4      419.23      416.80     18.53 o 
  -2 -11   4      234.33      248.03      9.13 o 
  -1 -11   4      106.52      114.96      8.02 o 
   0 -11   4      228.74      227.86     11.80 o 
   1 -11   4        4.08        6.83      6.54 o 
   2 -11   4        3.16        6.32      6.42 o 
   3 -11   4      121.91       98.59     15.27 o 
   4 -11   4       34.88       21.13      6.72 o 
   5 -11   4       35.13       12.95      8.13 o 
  -6 -10   4      150.60      139.50      6.73 o 
  -5 -10   4       25.88       23.86      6.80 o 
  -4 -10   4       70.16       78.76      6.89 o 
  -3 -10   4      515.18      534.62     19.00 o 
  -2 -10   4       10.49       15.24      6.31 o 
  -1 -10   4     1300.97     1318.46     74.75 o 
   0 -10   4       14.98       23.98      6.02 o 
   1 -10   4      427.79      464.64     23.39 o 
   2 -10   4       25.57       29.00      5.97 o 
   3 -10   4       28.56       24.62      6.11 o 
   4 -10   4      759.03      802.38     62.88 o 
   5 -10   4       33.20       38.48      6.64 o 
   6 -10   4       57.37       52.63     13.37 o 
   7 -10   4       22.74       15.67      7.15 o 
  -7  -9   4       92.05       96.43      7.33 o 
  -6  -9   4        9.91       11.87      6.20 o 
  -5  -9   4        0.08        2.89      6.49 o 
  -4  -9   4      211.75      221.64      6.37 o 
  -3  -9   4       73.76       72.55      6.04 o 
  -2  -9   4       57.77       60.77      5.81 o 
  -1  -9   4      321.40      338.97     12.24 o 
   0  -9   4      390.51      419.58     10.82 o 
   1  -9   4      116.39      137.89      5.85 o 
   2  -9   4        1.33        1.16      5.55 o 
   3  -9   4       87.81      122.12      5.41 o 
   4  -9   4      223.69      257.60     23.82 o 
   5  -9   4       88.35      121.83     10.63 o 
   6  -9   4      350.13      379.83     18.51 o 
   7  -9   4      116.47      129.42     13.58 o 
   8  -9   4       12.74        1.86      6.63 o 
  -8  -8   4      171.51      168.13      6.80 o 
  -7  -8   4      263.52      271.70      6.59 o 
  -6  -8   4       70.04       70.92      6.32 o 
  -5  -8   4      698.13      746.79     14.52 o 
  -4  -8   4      384.72      387.43      7.75 o 
  -3  -8   4      219.49      233.07      6.08 o 
  -2  -8   4      567.08      578.27     10.33 o 
  -1  -8   4      375.23      397.42      6.60 o 
   0  -8   4     2201.69     2255.10     42.24 o 
   1  -8   4       16.25       22.72      5.52 o 
   2  -8   4      363.31      368.55      5.91 o 
   3  -8   4       35.98       33.90      5.40 o 
   4  -8   4      284.54      342.94     16.26 o 
   5  -8   4     1143.47     1140.19     40.59 o 
   6  -8   4       41.77       42.29      7.37 o 
   7  -8   4      471.70      421.23     44.45 o 
   8  -8   4       12.77        5.67      6.39 o 
   9  -8   4      146.41      115.03      8.36 o 
  -9  -7   4       68.32       69.12      7.07 o 
  -8  -7   4      243.68      249.42      6.16 o 
  -7  -7   4      116.62      126.12      6.15 o 
  -6  -7   4      923.06      908.66      7.85 o 
  -5  -7   4       36.22       42.89      6.57 o 
  -4  -7   4        4.26        5.42      5.20 o 
  -3  -7   4       98.53       90.18      5.57 o 
  -2  -7   4      136.96      131.36      5.27 o 
  -1  -7   4      504.60      488.53      6.46 o 
   0  -7   4      158.20      174.12      5.73 o 
   1  -7   4       11.11       17.55      5.33 o 
   2  -7   4      862.61      917.78      7.20 o 
   3  -7   4      396.52      416.52      6.32 o 
   4  -7   4      306.59      333.40      6.72 o 
   5  -7   4      190.06      200.15      5.85 o 
   6  -7   4        9.85       10.34      6.56 o 
   7  -7   4      738.39      834.73     55.56 o 
   8  -7   4      161.11      155.43     10.33 o 
   9  -7   4        1.11        3.97      6.64 o 
  -9  -6   4        0.23       -1.10      6.65 o 
  -8  -6   4      211.85      207.25      6.41 o 
  -7  -6   4      402.99      401.00      5.84 o 
  -6  -6   4       24.23       22.18      5.25 o 
  -5  -6   4      119.74      119.34      5.18 o 
  -4  -6   4       19.11       21.72      5.07 o 
  -3  -6   4     1458.66     1406.56     15.08 o 
  -2  -6   4        8.27        4.72      5.26 o 
  -1  -6   4       15.86       16.90      5.11 o 
   0  -6   4      137.39      157.31      5.35 o 
   1  -6   4     2155.88     2148.67     15.91 o 
   2  -6   4     2423.53     2423.63      9.60 o 
   3  -6   4      975.67     1017.95      7.18 o 
   4  -6   4     2643.62     2579.69     26.85 o 
   5  -6   4     1853.06     1840.93      8.80 o 
   6  -6   4     2217.27     2428.45     45.08 o 
   7  -6   4     1002.87     1017.72     29.31 o 
   8  -6   4      153.64      172.50     11.30 o 
   9  -6   4      205.70      177.83     11.99 o 
  10  -6   4       40.82       21.20      6.82 o 
 -10  -5   4       38.85       36.89      6.76 o 
  -9  -5   4      587.01      591.73      9.63 o 
  -8  -5   4      317.23      301.86      6.90 o 
  -7  -5   4       36.48       37.87      5.27 o 
  -6  -5   4       31.61       40.55      5.27 o 
  -5  -5   4       65.89       61.92      5.21 o 
  -4  -5   4     2122.92     2144.26     18.17 o 
  -3  -5   4      126.04      116.09      5.54 o 
  -2  -5   4     1780.19     1843.55     19.81 o 
  -1  -5   4      254.31      273.51      5.81 o 
   0  -5   4     4477.01     4500.02     48.18 o 
   1  -5   4     2338.45     2309.37      9.72 o 
   2  -5   4     2726.05     2690.38     21.52 o 
   3  -5   4     1483.98     1404.94      9.71 o 
   4  -5   4      171.74      175.23      5.22 o 
   5  -5   4      146.16      160.14      4.98 o 
   6  -5   4      689.81      678.52      6.80 o 
   7  -5   4     1041.14     1086.30     25.68 o 
   8  -5   4      288.93      319.51     12.37 o 
   9  -5   4        3.22        0.13      6.40 o 
  10  -5   4       53.89       35.58      6.79 o 
 -10  -4   4        1.46        0.24      6.02 o 
  -9  -4   4       20.32       25.76      5.90 o 
  -8  -4   4      226.05      216.52      5.94 o 
  -7  -4   4        1.81        4.66      5.23 o 
  -6  -4   4     1302.88     1177.83     11.02 o 
  -5  -4   4      428.75      439.88      5.41 o 
  -4  -4   4      611.00      587.14      6.35 o 
  -3  -4   4      463.19      488.98      7.26 o 
  -2  -4   4      135.22      192.21      5.63 o 
  -1  -4   4     1778.85     1579.33     18.14 o 
   0  -4   4      583.67      670.64      7.28 o 
   1  -4   4        1.82        5.07      5.25 o 
   2  -4   4      231.45      236.87      6.03 o 
   3  -4   4      268.56      235.87      6.23 o 
   4  -4   4      437.44      444.03      6.07 o 
   5  -4   4       15.29       24.27      6.24 o 
   6  -4   4      750.27      772.25      6.43 o 
   7  -4   4      283.36      311.17      5.95 o 
   8  -4   4      201.43      222.85      6.95 o 
   9  -4   4       51.97       51.82      5.94 o 
  10  -4   4      215.43      196.32     15.19 o 
 -11  -3   4        5.90       12.73      6.81 o 
 -10  -3   4      979.56      968.09     16.72 o 
  -9  -3   4       47.67       51.34      5.69 o 
  -8  -3   4       34.20       39.35      5.01 o 
  -7  -3   4      646.69      609.74     10.77 o 
  -6  -3   4       89.60       82.53      4.88 o 
  -5  -3   4     5356.13     5021.42     34.76 o 
  -4  -3   4       98.90      122.34      4.52 o 
  -3  -3   4     1131.75     1129.59      7.36 o 
  -2  -3   4      134.81      170.57      6.76 o 
  -1  -3   4     4035.44     4023.72     50.84 o 
   0  -3   4     3202.01     3176.42     33.67 o 
   1  -3   4     4915.15     5036.36     18.06 o 
   2  -3   4     2700.94     2623.83     21.01 o 
   3  -3   4      953.12     1002.86      7.81 o 
   4  -3   4     4614.14     4191.00     13.51 o 
   5  -3   4      944.26      951.56      6.75 o 
   6  -3   4     1713.70     1704.80      8.29 o 
   7  -3   4       77.28       83.72      5.44 o 
   8  -3   4       72.02       72.85      5.48 o 
   9  -3   4     1035.02     1083.09     32.59 o 
  10  -3   4      357.05      342.53     13.07 o 
  11  -3   4      171.31      139.52      8.41 o 
 -11  -2   4      158.00      142.37      6.91 o 
 -10  -2   4      298.01      297.40      6.54 o 
  -9  -2   4        0.33        6.98      5.55 o 
  -8  -2   4        1.77        3.78      5.21 o 
  -7  -2   4      177.96      191.60      5.05 o 
  -6  -2   4      472.29      427.03      5.33 o 
  -5  -2   4     2221.90     2132.01     15.29 o 
  -4  -2   4      493.73      481.48      7.06 o 
  -3  -2   4     3986.89     4136.10     35.46 o 
  -2  -2   4    11813.17    12014.08     66.63 o 
  -1  -2   4     3148.63     3304.55     16.62 o 
   0  -2   4     1320.88     1392.70     31.98 o 
   1  -2   4      415.80      380.88      8.11 o 
   2  -2   4        0.63        3.79      5.56 o 
   3  -2   4     7704.72     7453.53     57.49 o 
   4  -2   4       11.20       29.42      6.01 o 
   5  -2   4     1532.28     1582.97     10.95 o 
   6  -2   4      162.07      149.15      5.46 o 
   7  -2   4       87.17       90.89      5.38 o 
   8  -2   4      410.88      449.71      6.68 o 
   9  -2   4      550.17      563.56      8.77 o 
  10  -2   4       73.81       76.63      6.31 o 
  11  -2   4      295.10      262.45     23.82 o 
 -11  -1   4      138.92      145.59      6.47 o 
 -10  -1   4        3.48        3.94      5.61 o 
  -9  -1   4      245.61      251.11      6.50 o 
  -8  -1   4     1645.87     1648.33     17.03 o 
  -7  -1   4       99.76      103.29      4.93 o 
  -6  -1   4      621.35      634.54      5.82 o 
  -5  -1   4      727.66      697.68      6.07 o 
  -4  -1   4     1677.12     1639.14     13.98 o 
  -3  -1   4     2681.74     2442.48      9.92 o 
  -2  -1   4      479.10      504.31      6.68 o 
  -1  -1   4     4073.26     4255.04     29.38 o 
   0  -1   4     1762.68     1824.96     18.85 o 
   1  -1   4    13419.49    13657.81     42.43 o 
   2  -1   4     7834.58     7746.07     53.66 o 
   3  -1   4      104.37      131.13      5.50 o 
   4  -1   4       38.40       26.81      5.06 o 
   5  -1   4      499.72      448.32      5.87 o 
   6  -1   4      504.82      477.99      7.05 o 
   7  -1   4        7.59        3.94      5.92 o 
   8  -1   4       22.74       23.82      5.38 o 
   9  -1   4       44.39       53.30      5.83 o 
  10  -1   4      625.10      614.03     16.65 o 
  11  -1   4      125.74      110.20      7.44 o 
 -11   0   4      352.65      344.59     28.10 o 
 -10   0   4      146.74      140.55      6.19 o 
  -9   0   4      420.43      424.60      6.18 o 
  -8   0   4      427.31      427.46      5.75 o 
  -7   0   4      749.02      736.38      8.31 o 
  -6   0   4      210.06      197.68      4.64 o 
  -5   0   4     1118.72     1066.80      6.77 o 
  -4   0   4     5221.36     4955.40     34.94 o 
  -3   0   4      146.12      126.25      4.68 o 
  -2   0   4     1953.26     1907.73     10.30 o 
  -1   0   4      147.43      153.01      6.69 o 
   0   0   4        1.48        4.99      7.77 o 
   1   0   4     1509.45     1556.04     14.31 o 
   2   0   4     3550.16     3476.64     36.25 o 
   3   0   4      452.53      429.63      6.84 o 
   4   0   4       40.30       21.27      4.78 o 
   5   0   4     1321.14     1262.47      7.74 o 
   6   0   4      453.53      493.02      6.07 o 
   7   0   4     1092.17     1094.25     15.48 o 
   8   0   4        5.15        7.53      5.44 o 
   9   0   4      123.61      122.11      5.85 o 
  10   0   4       58.23       62.16      6.24 o 
  11   0   4       31.87       36.41      6.77 o 
 -11   1   4       47.88       44.39      5.84 o 
 -10   1   4      361.16      382.19     15.69 o 
  -9   1   4      357.05      363.12      6.15 o 
  -8   1   4      589.89      624.34      7.14 o 
  -7   1   4      823.01      808.94      8.55 o 
  -6   1   4       53.32       60.08      4.27 o 
  -5   1   4      567.09      534.67      5.60 o 
  -4   1   4      720.75      730.67      6.24 o 
  -3   1   4     2044.62     2016.35     13.04 o 
  -2   1   4     8588.31     8702.47     60.09 o 
  -1   1   4     4886.46     4816.33     68.89 o 
   0   1   4     1584.27     1696.79     19.56 o 
   1   1   4     4519.00     4719.72     53.26 o 
   2   1   4     5898.60     5767.62     22.29 o 
   3   1   4     1894.31     1808.43     17.05 o 
   4   1   4     2277.63     2325.88     27.13 o 
   5   1   4       44.52       53.08      4.97 o 
   6   1   4     1684.67     1625.51     18.44 o 
   7   1   4     1415.46     1335.12     18.03 o 
   8   1   4       15.67       14.24      5.31 o 
   9   1   4      117.76      110.66      5.88 o 
  10   1   4        0.24        0.06      6.14 o 
  11   1   4      342.83      359.21     25.44 o 
 -11   2   4       31.61       22.42      6.56 o 
 -10   2   4      988.00      989.45     46.18 o 
  -9   2   4        0.25        4.78      6.47 o 
  -8   2   4     1201.81     1264.13     15.08 o 
  -7   2   4       71.85       85.73      5.18 o 
  -6   2   4      380.19      377.99      5.45 o 
  -5   2   4      490.93      536.11      5.64 o 
  -4   2   4      160.62      140.72      5.05 o 
  -3   2   4     8910.41     8675.77     88.01 o 
  -2   2   4      540.46      510.47      6.29 o 
  -1   2   4      273.91      313.70      6.36 o 
   0   2   4      699.03      743.11      9.50 o 
   1   2   4        1.32        5.28      7.48 o 
   2   2   4      337.37      423.19      7.86 o 
   3   2   4       87.12       87.90      6.36 o 
   4   2   4      436.11      366.40      6.91 o 
   5   2   4      164.68      126.33      6.22 o 
   6   2   4     1461.91     1396.40     13.67 o 
   7   2   4      100.58      100.04      5.30 o 
   8   2   4      152.07      152.51      5.69 o 
   9   2   4       47.83       57.34      6.51 o 
  10   2   4        3.84        7.41      6.29 o 
 -11   3   4      161.68      161.67     13.97 o 
 -10   3   4        2.14        5.56      5.39 o 
  -9   3   4      486.78      514.83     21.58 o 
  -8   3   4        1.17        5.51      4.68 o 
  -7   3   4       36.33       46.55      7.67 o 
  -6   3   4      986.50     1043.55     18.49 o 
  -5   3   4      117.73      110.78      5.89 o 
  -4   3   4      479.55      481.75      6.49 o 
  -3   3   4       10.61       16.09      5.99 o 
  -2   3   4      344.81      329.75      5.68 o 
  -1   3   4     2088.76     2021.60     14.57 o 
   0   3   4     1362.70     1393.00     10.16 o 
   1   3   4        0.66        1.48      7.28 o 
   2   3   4     1267.86     1407.96     14.69 o 
   3   3   4       69.99       91.18      6.03 o 
   4   3   4     2508.45     2442.47     17.31 o 
   5   3   4      182.86      174.05      7.21 o 
   6   3   4       20.54       25.16      6.21 o 
   7   3   4       20.49       19.38      6.42 o 
   8   3   4       80.90       76.29      6.05 o 
   9   3   4      164.09      158.34      6.71 o 
  10   3   4        1.31        7.60      6.99 o 
 -11   4   4       97.64       87.38      7.03 o 
 -10   4   4        0.82        6.01      5.52 o 
  -9   4   4      215.01      223.50     15.98 o 
  -8   4   4       97.23      100.00     10.94 o 
  -7   4   4      314.70      322.65      8.75 o 
  -6   4   4      208.26      219.68      6.04 o 
  -5   4   4     1246.96     1219.41     15.25 o 
  -4   4   4       59.86       57.10      4.51 o 
  -3   4   4      325.20      330.66      5.71 o 
  -2   4   4     3673.12     3512.02     19.19 o 
  -1   4   4     2516.68     2502.25     17.00 o 
   0   4   4     2345.16     2332.99     12.17 o 
   1   4   4       77.69       52.06      6.19 o 
   2   4   4      827.32      902.27      9.51 o 
   3   4   4      605.82      622.69      6.93 o 
   4   4   4      101.64       91.62      6.14 o 
   5   4   4     2860.88     2708.65     11.49 o 
   6   4   4      478.81      464.72      6.70 o 
   7   4   4      311.31      303.82      7.35 o 
   8   4   4       50.26       50.68      7.14 o 
   9   4   4      262.68      277.58      7.36 o 
  10   4   4      188.65      185.87      7.45 o 
 -10   5   4       24.23       32.63      7.22 o 
  -9   5   4        7.99       11.01      5.98 o 
  -8   5   4      454.13      470.13     40.26 o 
  -7   5   4      485.10      513.64     28.19 o 
  -6   5   4      908.81      881.81     24.58 o 
  -5   5   4     1782.08     1920.90     37.37 o 
  -4   5   4      187.95      200.91      5.15 o 
  -3   5   4       31.10       14.93      4.90 o 
  -2   5   4      291.67      302.27      5.64 o 
  -1   5   4     2570.73     2545.42     14.05 o 
   0   5   4     1225.32     1165.11      9.00 o 
   1   5   4       45.15       40.28      5.61 o 
   2   5   4      243.04      293.99      6.84 o 
   3   5   4        0.35        2.22      5.98 o 
   4   5   4      116.73      123.44      6.27 o 
   5   5   4      168.74      169.69      6.28 o 
   6   5   4        1.09        5.38      7.08 o 
   7   5   4      168.55      167.55      6.09 o 
   8   5   4      325.25      333.04      8.08 o 
   9   5   4      273.66      280.29      7.97 o 
 -10   6   4       67.42       52.97      7.27 o 
  -9   6   4       42.92       30.67      5.92 o 
  -8   6   4        7.00       15.13      5.54 o 
  -7   6   4       27.80       37.17      5.32 o 
  -6   6   4      342.03      409.28     17.60 o 
  -5   6   4      401.65      420.76     12.45 o 
  -4   6   4      633.14      683.02     10.33 o 
  -3   6   4      451.50      454.36      6.86 o 
  -2   6   4       88.81       97.25      5.66 o 
  -1   6   4      706.99      788.47      8.35 o 
   0   6   4     1605.05     1697.72     12.55 o 
   1   6   4      646.52      654.20      8.36 o 
   2   6   4      822.23      816.84      9.74 o 
   3   6   4      118.08      107.84      6.46 o 
   4   6   4      287.37      289.76      6.90 o 
   5   6   4       73.25       84.99      6.46 o 
   6   6   4      667.96      687.06      7.92 o 
   7   6   4      344.78      364.23      7.04 o 
   8   6   4      206.17      214.35      8.37 o 
   9   6   4      141.01      136.28      7.31 o 
  -9   7   4      191.61      160.35     29.07 o 
  -8   7   4      138.87      161.17     22.86 o 
  -7   7   4       18.59       25.62      5.89 o 
  -6   7   4      483.85      450.22     38.78 o 
  -5   7   4       71.25       93.67      5.59 o 
  -4   7   4      552.58      553.54     14.63 o 
  -3   7   4      589.98      689.61     16.03 o 
  -2   7   4      231.04      267.14      5.94 o 
  -1   7   4      716.80      709.55     12.77 o 
   0   7   4      582.61      611.61      7.44 o 
   1   7   4     3402.60     3447.79     28.46 o 
   2   7   4       91.94       78.62      6.36 o 
   3   7   4      193.09      188.58      6.80 o 
   4   7   4        8.28        6.50      6.47 o 
   5   7   4       19.29       22.07      6.24 o 
   6   7   4     1011.28     1078.59      8.99 o 
   7   7   4        5.80        7.23      9.03 o 
   8   7   4       68.51       66.19      7.36 o 
  -8   8   4        0.14       -1.76      6.17 o 
  -7   8   4       32.71       11.53      6.20 o 
  -6   8   4       14.27       19.13      5.96 o 
  -5   8   4      455.34      485.41     51.32 o 
  -4   8   4        5.49       23.76      5.48 o 
  -3   8   4      136.21      158.73      7.34 o 
  -2   8   4      232.94      258.39     11.46 o 
  -1   8   4      110.68      135.96      6.81 o 
   0   8   4     1920.59     2079.18     71.25 o 
   1   8   4      136.01      152.08      5.94 o 
   2   8   4       63.94       74.30      6.46 o 
   3   8   4      132.56      155.17      7.01 o 
   4   8   4       13.20       16.23      6.99 o 
   5   8   4       80.14       74.13      6.75 o 
   6   8   4       44.70       58.40      7.76 o 
   7   8   4      194.75      198.39     11.77 o 
  -7   9   4       19.41        5.45      6.33 o 
  -6   9   4      180.72      191.29     35.34 o 
  -5   9   4      100.24      128.31     14.09 o 
  -4   9   4       10.27       18.86      5.95 o 
  -3   9   4      285.86      283.42     27.11 o 
  -2   9   4       69.60       48.07      7.49 o 
  -1   9   4       34.81       38.70      6.28 o 
   0   9   4       35.28       37.23      7.40 o 
   1   9   4        0.50       -2.24      6.19 o 
   2   9   4      976.14     1013.54     51.94 o 
   3   9   4      474.78      471.67     22.25 o 
   4   9   4       90.08       81.51      7.09 o 
   5   9   4       18.92       16.70      7.84 o 
   6   9   4       21.92       22.97      8.38 o 
  -6  10   4        2.55        1.60      6.81 o 
  -5  10   4      123.22      146.46     25.61 o 
  -4  10   4       96.93       79.95     13.72 o 
  -3  10   4      170.53      155.36     21.89 o 
  -2  10   4      102.12       77.29     10.17 o 
  -1  10   4       62.90       64.71      8.10 o 
   0  10   4        1.70        5.56      6.99 o 
   1  10   4       27.26       19.43      7.18 o 
   2  10   4      302.02      300.11     34.33 o 
   3  10   4        0.96        4.56      7.77 o 
   4  10   4      422.65      379.64     47.29 o 
  -4  11   4       29.78       16.67      7.08 o 
  -3  11   4       59.01       38.97     11.93 o 
  -2  11   4       96.29       85.66     19.97 o 
  -1  11   4       24.04       24.84      7.07 o 
   0  11   4       25.47       25.05      7.43 o 
   1  11   4       10.23       11.99      8.62 o 
   2  11   4       29.77       19.51      9.00 o 
  -2 -12   5      103.47       86.43      6.97 o 
  -1 -12   5      238.33      208.90     20.39 o 
   0 -12   5        1.88        7.60      7.45 o 
   1 -12   5        0.20        0.12      6.98 o 
   2 -12   5       93.43       71.64      7.27 o 
   3 -12   5        0.69        1.30      7.12 o 
  -4 -11   5       99.02       90.70      7.26 o 
  -3 -11   5        0.42        0.70      6.68 o 
  -2 -11   5      726.96      723.37     51.57 o 
  -1 -11   5      410.54      403.17     16.22 o 
   0 -11   5      305.45      287.92     14.27 o 
   1 -11   5        0.18        2.45      6.41 o 
   2 -11   5        9.36       13.42      6.62 o 
   3 -11   5      293.07      257.94     34.19 o 
   4 -11   5      486.69      454.26     48.63 o 
   5 -11   5       13.77        9.87      6.91 o 
  -6 -10   5       72.08       71.91      7.25 o 
  -5 -10   5        0.04        4.98      8.01 o 
  -4 -10   5        3.86        4.71      6.50 o 
  -3 -10   5      288.73      310.65      7.20 o 
  -2 -10   5      599.47      629.12     17.42 o 
  -1 -10   5       14.01       15.29      6.12 o 
   0 -10   5      754.63      779.99     29.65 o 
   1 -10   5       15.47       16.73      6.00 o 
   2 -10   5       22.30       24.15      5.93 o 
   3 -10   5      240.94      240.33     19.10 o 
   4 -10   5        5.80        3.88      6.00 o 
   5 -10   5      544.26      540.04     79.98 o 
   6 -10   5        5.16        1.02      8.03 o 
   7 -10   5       71.02       52.98      8.95 o 
  -7  -9   5       21.18       30.98      6.76 o 
  -6  -9   5       74.39       71.79      6.52 o 
  -5  -9   5        7.35        9.25      7.48 o 
  -4  -9   5      404.99      397.85      9.06 o 
  -3  -9   5        8.49       14.29      5.97 o 
  -2  -9   5        1.42       -0.91      5.81 o 
  -1  -9   5      317.47      345.09     10.23 o 
   0  -9   5       31.95       34.08      5.69 o 
   1  -9   5        2.35        5.62      5.55 o 
   2  -9   5       30.25       34.56      5.33 o 
   3  -9   5       67.80       73.48      5.47 o 
   4  -9   5      551.22      513.14     34.55 o 
   5  -9   5      490.62      572.51     28.58 o 
   6  -9   5       20.97       13.62      7.16 o 
   7  -9   5       73.77       73.66      6.30 o 
   8  -9   5       48.49       30.51      6.79 o 
  -8  -8   5        8.79       16.18      6.60 o 
  -7  -8   5        9.29       11.07      5.96 o 
  -6  -8   5      509.28      523.19      7.08 o 
  -5  -8   5        0.80        5.69      7.13 o 
  -4  -8   5        1.11        2.89      5.77 o 
  -3  -8   5      169.05      165.24      5.87 o 
  -2  -8   5       50.02       54.73      5.58 o 
  -1  -8   5     1170.73     1218.76     20.17 o 
   0  -8   5      160.27      166.12      5.86 o 
   1  -8   5     1225.76     1303.77     16.22 o 
   2  -8   5      447.13      455.03      6.33 o 
   3  -8   5       22.19       19.76      5.27 o 
   4  -8   5       67.99       81.74      5.63 o 
   5  -8   5      170.07      194.48     13.90 o 
   6  -8   5     1386.25     1505.58     93.49 o 
   7  -8   5       71.53       66.23      5.87 o 
   8  -8   5      140.98      126.03      6.99 o 
   9  -8   5        0.97        1.66      7.34 o 
  -9  -7   5        2.02        1.41      7.07 o 
  -8  -7   5      183.13      178.24      6.80 o 
  -7  -7   5      370.81      370.72      6.63 o 
  -6  -7   5        6.24        6.69      5.55 o 
  -5  -7   5       53.39       55.49      5.79 o 
  -4  -7   5      111.98      117.56      5.59 o 
  -3  -7   5        4.88        7.99      5.61 o 
  -2  -7   5        7.16        8.34      5.27 o 
  -1  -7   5      751.33      771.29     13.47 o 
   0  -7   5     1361.45     1391.31     19.43 o 
   1  -7   5      847.44      910.61      7.20 o 
   2  -7   5      109.65      117.73      5.43 o 
   3  -7   5       26.15       21.88      5.31 o 
   4  -7   5       44.22       35.05      5.27 o 
   5  -7   5      149.72      186.38      5.76 o 
   6  -7   5     2306.15     2253.89     51.22 o 
   7  -7   5       30.54       29.49      6.27 o 
   8  -7   5       19.09       13.65      5.87 o 
   9  -7   5        0.73        3.79      6.85 o 
  -9  -6   5        7.90        2.62      6.08 o 
  -8  -6   5      257.49      247.11      5.85 o 
  -7  -6   5      290.40      281.87      6.37 o 
  -6  -6   5      267.37      262.42      5.60 o 
  -5  -6   5      149.38      126.21      5.22 o 
  -4  -6   5       49.18       57.62      6.32 o 
  -3  -6   5      444.62      507.08      6.30 o 
  -2  -6   5      245.31      227.64      6.47 o 
  -1  -6   5      680.89      583.97      7.21 o 
   0  -6   5      591.28      609.16      7.16 o 
   1  -6   5      587.12      629.96      6.35 o 
   2  -6   5        4.00        3.77      5.30 o 
   3  -6   5       72.91       78.01      5.11 o 
   4  -6   5      161.70      169.42      5.73 o 
   5  -6   5       96.59       92.45      5.58 o 
   6  -6   5       23.26       18.82      7.02 o 
   7  -6   5      312.79      326.98     10.11 o 
   8  -6   5      426.05      456.32     32.75 o 
   9  -6   5       98.37      100.93     10.16 o 
  10  -6   5       72.17       53.07      6.98 o 
 -10  -5   5       55.47       59.37      6.35 o 
  -9  -5   5      185.36      180.71      6.51 o 
  -8  -5   5      107.10      103.71      5.60 o 
  -7  -5   5     2707.68     2673.88     14.91 o 
  -6  -5   5        2.56        0.69      5.22 o 
  -5  -5   5      143.40      131.64      5.36 o 
  -4  -5   5      358.14      334.25      5.78 o 
  -3  -5   5     1912.03     1791.54      8.38 o 
  -2  -5   5     3157.20     3005.68     27.43 o 
  -1  -5   5       10.68        4.11      5.08 o 
   0  -5   5      616.21      625.81      8.93 o 
   1  -5   5      557.86      624.18      6.60 o 
   2  -5   5      875.93      785.50      8.42 o 
   3  -5   5        2.45        1.97      5.24 o 
   4  -5   5     2629.72     2626.64     16.43 o 
   5  -5   5       15.05       12.42      5.46 o 
   6  -5   5      921.47      993.96     19.35 o 
   7  -5   5      528.32      596.38     16.00 o 
   8  -5   5       19.46       15.87      5.64 o 
   9  -5   5      304.33      300.94     26.94 o 
  10  -5   5       33.17       32.31      6.91 o 
 -10  -4   5       50.99       47.22      6.07 o 
  -9  -4   5       16.24       18.50      5.27 o 
  -8  -4   5      622.29      601.84      6.56 o 
  -7  -4   5      226.86      206.98      5.62 o 
  -6  -4   5      166.52      158.49      5.12 o 
  -5  -4   5      202.85      174.96      5.02 o 
  -4  -4   5        3.47       14.17      4.93 o 
  -3  -4   5     1366.56     1413.29      7.62 o 
  -2  -4   5     1926.33     1873.61     10.07 o 
  -1  -4   5      327.66      260.67      6.02 o 
   0  -4   5      314.82      278.70      6.30 o 
   1  -4   5     3268.96     3114.77     13.12 o 
   2  -4   5      800.27      873.88     11.67 o 
   3  -4   5     2725.25     2640.39     24.46 o 
   4  -4   5     1599.08     1628.60     14.96 o 
   5  -4   5      637.22      627.38      6.84 o 
   6  -4   5      624.47      631.59      6.73 o 
   7  -4   5        1.19        2.54      5.41 o 
   8  -4   5      862.31      916.11     18.31 o 
   9  -4   5      173.70      177.04      6.07 o 
  10  -4   5       44.06       37.52      7.41 o 
 -11  -3   5      421.38      395.49      7.54 o 
 -10  -3   5       75.31       92.17      6.44 o 
  -9  -3   5        0.16       -5.08      5.35 o 
  -8  -3   5       35.57       41.44      5.38 o 
  -7  -3   5       60.04       58.75      5.23 o 
  -6  -3   5      877.88      802.75      6.62 o 
  -5  -3   5     2453.89     2325.61     18.30 o 
  -4  -3   5        2.14        6.65      4.49 o 
  -3  -3   5     2225.05     2104.63     10.36 o 
  -2  -3   5       72.78       70.16      4.87 o 
  -1  -3   5      612.81      743.59      7.52 o 
   0  -3   5     1311.45     1305.18     22.90 o 
   1  -3   5      875.21      791.20      8.00 o 
   2  -3   5     3198.39     2999.62     31.85 o 
   3  -3   5      302.74      262.11      5.77 o 
   4  -3   5      100.45       89.24      5.16 o 
   5  -3   5      329.25      301.23      7.09 o 
   6  -3   5      452.99      435.55      6.25 o 
   7  -3   5      325.76      355.13      5.88 o 
   8  -3   5      205.87      226.80      6.01 o 
   9  -3   5       51.67       46.59      6.07 o 
  10  -3   5      299.30      294.73     21.96 o 
  11  -3   5       66.17       55.07      6.80 o 
 -11  -2   5      458.43      464.23     13.64 o 
 -10  -2   5       52.70       56.13      6.15 o 
  -9  -2   5      402.45      388.32      6.55 o 
  -8  -2   5      156.20      150.09      4.96 o 
  -7  -2   5      132.24      142.19      6.23 o 
  -6  -2   5     5169.58     4963.70     23.17 o 
  -5  -2   5      257.72      236.64      6.27 o 
  -4  -2   5    10041.88     9720.03     80.07 o 
  -3  -2   5       34.74       26.88      4.76 o 
  -2  -2   5      793.72      818.65      9.84 o 
  -1  -2   5      833.97      782.58      7.75 o 
   0  -2   5     8112.36     7978.81    148.88 o 
   1  -2   5    10313.88    10430.73    147.15 o 
   2  -2   5     2401.40     2357.26     12.55 o 
   3  -2   5       68.26       46.92      5.61 o 
   4  -2   5      254.82      344.30      5.99 o 
   5  -2   5     1723.18     1671.15     10.44 o 
   6  -2   5      114.29      116.41      5.35 o 
   7  -2   5       41.99       42.00      4.97 o 
   8  -2   5        6.64        3.89      6.45 o 
   9  -2   5      530.47      529.10      7.94 o 
  10  -2   5      905.15      872.78     44.30 o 
  11  -2   5        3.82        3.47      6.94 o 
 -11  -1   5       28.56       26.71      6.23 o 
 -10  -1   5      354.78      353.44     10.53 o 
  -9  -1   5      252.45      268.64      7.00 o 
  -8  -1   5        4.27       -2.18      5.00 o 
  -7  -1   5      402.45      399.64      5.48 o 
  -6  -1   5       62.00       56.47      4.65 o 
  -5  -1   5     3840.32     3610.55     14.11 o 
  -4  -1   5       87.74       72.69      4.70 o 
  -3  -1   5      629.95      636.12      6.34 o 
  -2  -1   5    23071.25    23494.26    197.68 o 
  -1  -1   5       16.12       21.25      5.78 o 
   0  -1   5     1691.07     1698.33     13.44 o 
   1  -1   5      563.78      614.94     11.21 o 
   2  -1   5      949.45     1001.55     12.24 o 
   3  -1   5      660.23      788.22     22.55 o 
   4  -1   5      489.49      377.05      6.10 o 
   5  -1   5      519.51      550.59      6.31 o 
   6  -1   5     1271.23     1233.73      9.22 o 
   7  -1   5        9.68        9.22      4.99 o 
   8  -1   5      216.14      202.61      5.84 o 
   9  -1   5     1118.93     1130.58     19.85 o 
  10  -1   5       63.79       68.40      6.76 o 
  11  -1   5      252.91      236.72     18.16 o 
 -11   0   5      140.13      134.93      8.71 o 
 -10   0   5       44.93       52.08      5.73 o 
  -9   0   5      190.54      183.93      5.58 o 
  -8   0   5     1103.83     1117.56      6.87 o 
  -7   0   5      765.70      756.00      7.32 o 
  -6   0   5      188.95      170.56      4.84 o 
  -5   0   5        1.58        0.51      4.21 o 
  -4   0   5      545.54      524.38      6.05 o 
  -3   0   5     2220.77     2179.10     15.09 o 
  -2   0   5     2267.42     2034.18     22.56 o 
  -1   0   5       30.83       44.43      6.00 o 
   0   0   5    11311.87    11204.60     56.90 o 
   1   0   5     1145.95     1257.51     12.49 o 
   2   0   5    10160.90    10104.55     78.87 o 
   3   0   5      669.45      561.40      8.32 o 
   4   0   5      114.39      100.32      5.26 o 
   5   0   5      560.51      568.91      6.56 o 
   6   0   5       81.92       74.72      5.23 o 
   7   0   5      106.79       88.82      5.26 o 
   8   0   5       94.61       99.24      5.47 o 
   9   0   5        2.57        1.58      5.73 o 
  10   0   5       50.74       71.72      6.51 o 
  11   0   5      172.65      151.78     12.06 o 
 -11   1   5       54.27       57.23      7.64 o 
 -10   1   5      232.47      241.71      6.20 o 
  -9   1   5      858.37      908.05     14.70 o 
  -8   1   5     1253.00     1259.98      7.10 o 
  -7   1   5     1454.81     1458.19      7.23 o 
  -6   1   5        4.21        2.80      4.66 o 
  -5   1   5      715.90      746.53      6.25 o 
  -4   1   5     3398.04     3348.36     19.70 o 
  -3   1   5     8160.96     7808.49     45.42 o 
  -2   1   5     1562.35     1530.20      8.95 o 
  -1   1   5      101.17       76.90      5.98 o 
   0   1   5       11.81       20.15      6.63 o 
   1   1   5     2225.03     2440.88     28.60 o 
   2   1   5     1113.20     1085.59     10.00 o 
   3   1   5     2452.32     2270.32     13.39 o 
   4   1   5     2036.27     1904.84     18.18 o 
   5   1   5      124.44      131.63      5.45 o 
   6   1   5      126.71      117.15      5.54 o 
   7   1   5       81.28       85.03      5.30 o 
   8   1   5      563.50      560.41      7.44 o 
   9   1   5      162.97      166.85      6.26 o 
  10   1   5        3.88        3.98      6.17 o 
 -11   2   5       25.99       15.73      6.24 o 
 -10   2   5       80.92       84.70      7.55 o 
  -9   2   5      388.32      415.53     10.46 o 
  -8   2   5       23.64       25.80      5.03 o 
  -7   2   5     1109.94     1110.96     13.84 o 
  -6   2   5      150.76      168.41      4.84 o 
  -5   2   5      221.85      211.79      4.79 o 
  -4   2   5     3882.77     3964.91     43.34 o 
  -3   2   5     1782.64     1781.26     10.77 o 
  -2   2   5     3530.74     3272.49     23.22 o 
  -1   2   5        0.82        5.53      5.54 o 
   0   2   5       40.84       39.51      6.32 o 
   1   2   5      156.89      127.20      7.96 o 
   2   2   5      433.60      323.75      8.20 o 
   3   2   5     1490.87     1311.77     12.63 o 
   4   2   5      894.48      883.90      7.70 o 
   5   2   5      364.66      371.43      6.18 o 
   6   2   5      146.91      154.96      5.66 o 
   7   2   5       46.62       47.25      5.41 o 
   8   2   5       53.47       53.85      6.16 o 
   9   2   5       55.99       53.60      6.36 o 
  10   2   5       15.43       18.33      6.62 o 
 -11   3   5       87.60       75.65     13.31 o 
 -10   3   5       81.01       81.80      8.69 o 
  -9   3   5      120.59      124.92      8.06 o 
  -8   3   5       98.76      107.82      9.45 o 
  -7   3   5      325.36      330.73      8.79 o 
  -6   3   5       59.03       50.03      5.93 o 
  -5   3   5      959.62      950.27      8.21 o 
  -4   3   5     2701.27     2960.48     20.81 o 
  -3   3   5     2006.21     1871.49     20.42 o 
  -2   3   5     1997.74     1958.32     21.04 o 
  -1   3   5      962.60      987.51      8.92 o 
   0   3   5     1875.71     1914.26     17.24 o 
   1   3   5     2038.92     2382.72     14.06 o 
   2   3   5      193.77      177.31      7.89 o 
   3   3   5      212.93      237.99      6.79 o 
   4   3   5     1908.85     1907.78     19.23 o 
   5   3   5     1811.90     1720.68     21.78 o 
   6   3   5        5.34        4.85      5.45 o 
   7   3   5      247.80      256.09      6.27 o 
   8   3   5        1.11        1.65      6.04 o 
   9   3   5      270.33      277.75      7.04 o 
  10   3   5      122.54      126.54      7.37 o 
 -11   4   5       12.92        5.24      6.50 o 
 -10   4   5        1.38        4.78      6.27 o 
  -9   4   5      156.11      167.60     15.87 o 
  -8   4   5      604.43      643.00     38.49 o 
  -7   4   5       50.28       64.57      5.07 o 
  -6   4   5      847.03      862.14     15.33 o 
  -5   4   5      568.65      612.60     10.84 o 
  -4   4   5      252.67      278.81      5.07 o 
  -3   4   5     1883.07     1902.18     19.66 o 
  -2   4   5     1116.52     1279.14     18.96 o 
  -1   4   5     4062.37     4198.62     28.42 o 
   0   4   5     2834.95     3040.60     16.29 o 
   1   4   5       64.32       75.00      6.16 o 
   2   4   5       37.55       49.18      7.16 o 
   3   4   5      136.42      166.12      7.23 o 
   4   4   5     3088.73     3005.84     17.95 o 
   5   4   5     1068.81     1031.86      8.74 o 
   6   4   5      266.07      266.27      9.33 o 
   7   4   5       35.46       38.67      6.09 o 
   8   4   5      130.07      141.23      6.64 o 
   9   4   5      110.74      125.82      7.05 o 
  10   4   5        9.68       16.39      7.47 o 
 -10   5   5       78.70       78.23     13.86 o 
  -9   5   5        9.82        8.50      5.70 o 
  -8   5   5       20.89       17.13      4.88 o 
  -7   5   5       26.96       47.72      5.14 o 
  -6   5   5      471.05      453.95     14.82 o 
  -5   5   5      140.16      142.22      7.26 o 
  -4   5   5      304.55      300.32      5.66 o 
  -3   5   5       50.02       57.30      5.02 o 
  -2   5   5      234.33      223.73      5.59 o 
  -1   5   5     3220.16     3245.11     29.69 o 
   0   5   5        7.03        8.69      5.13 o 
   1   5   5      643.07      605.40      8.97 o 
   2   5   5        8.07        7.74      6.20 o 
   3   5   5      174.75      179.76      6.96 o 
   4   5   5      359.13      339.05      7.27 o 
   5   5   5      154.81      166.53      7.27 o 
   6   5   5      643.11      630.14     10.75 o 
   7   5   5      113.00      114.18      6.72 o 
   8   5   5       47.27       51.43      6.80 o 
   9   5   5       26.87       27.49      7.32 o 
 -10   6   5        2.35        1.40      6.82 o 
  -9   6   5      192.48      241.17     32.49 o 
  -8   6   5       39.36       45.51      7.45 o 
  -7   6   5      174.47      172.56     12.43 o 
  -6   6   5      279.28      298.64     15.92 o 
  -5   6   5      865.82      849.08     28.86 o 
  -4   6   5      319.09      385.88      5.83 o 
  -3   6   5      340.50      361.41      8.62 o 
  -2   6   5      181.78      163.91      5.90 o 
  -1   6   5      284.16      306.90      6.10 o 
   0   6   5     3455.27     3532.20     12.96 o 
   1   6   5      637.17      672.83      8.51 o 
   2   6   5      818.14      766.89      8.00 o 
   3   6   5      185.88      209.28      7.18 o 
   4   6   5      293.55      283.67      7.29 o 
   5   6   5      600.30      605.68      7.51 o 
   6   6   5      526.64      538.58      8.17 o 
   7   6   5      259.20      253.91      8.32 o 
   8   6   5       18.70       21.34      6.85 o 
  -9   7   5       32.27       21.14      6.35 o 
  -8   7   5       93.79       74.69     12.47 o 
  -7   7   5        0.68        5.94      5.91 o 
  -6   7   5      363.48      366.22     29.93 o 
  -5   7   5       21.89       46.61      5.55 o 
  -4   7   5        0.34        6.33      5.22 o 
  -3   7   5        0.93        0.17      5.51 o 
  -2   7   5      245.67      239.84      9.41 o 
  -1   7   5     2784.45     2799.14     74.34 o 
   0   7   5      273.05      297.48      6.02 o 
   1   7   5       38.61       31.03      7.03 o 
   2   7   5      173.38      198.60      6.57 o 
   3   7   5       42.63       52.68      7.00 o 
   4   7   5      122.44      113.72      7.21 o 
   5   7   5       35.24       47.72      6.68 o 
   6   7   5       93.28       92.92      8.20 o 
   7   7   5      689.21      752.34     11.42 o 
   8   7   5       58.97       61.71      7.57 o 
  -8   8   5       67.95       63.47     11.69 o 
  -7   8   5       75.77      107.57     16.80 o 
  -6   8   5        0.24        4.86      6.21 o 
  -5   8   5        4.55        5.94      5.26 o 
  -4   8   5       14.64       14.63      5.82 o 
  -3   8   5      129.79      132.32      7.98 o 
  -2   8   5        4.04        1.55      5.86 o 
  -1   8   5       29.08       31.51      6.01 o 
   0   8   5        5.49        4.50      5.78 o 
   1   8   5        6.25       -0.79      7.14 o 
   2   8   5      878.99      933.34     39.76 o 
   3   8   5      243.08      260.82     10.94 o 
   4   8   5       96.69       95.03      7.07 o 
   5   8   5      110.15      125.55      7.12 o 
   6   8   5        1.23        5.83      7.78 o 
   7   8   5      301.19      314.39     11.84 o 
  -7   9   5        0.48       -1.88      5.97 o 
  -6   9   5       46.42       53.05     11.06 o 
  -5   9   5      170.03      148.67     19.60 o 
  -4   9   5      403.41      364.31     45.23 o 
  -3   9   5        6.17       15.70      6.37 o 
  -2   9   5      702.07      696.07     63.29 o 
  -1   9   5        8.56        7.90      5.93 o 
   0   9   5       50.41       43.33      6.56 o 
   1   9   5     1035.70     1001.85    107.26 o 
   2   9   5        0.01        3.07      7.77 o 
   3   9   5      888.17      897.15     94.26 o 
   4   9   5      107.50      109.69      9.50 o 
   5   9   5      141.19      126.98      8.78 o 
   6   9   5       58.05       46.84     12.70 o 
  -6  10   5      228.99      191.18     44.25 o 
  -5  10   5      141.80      133.97     25.65 o 
  -4  10   5        5.92        1.54      7.01 o 
  -3  10   5       24.49       27.27      6.54 o 
  -2  10   5       80.84       64.60     10.96 o 
  -1  10   5        4.41        2.26      7.04 o 
   0  10   5       81.48       70.18      7.40 o 
   1  10   5       62.72       50.11      7.47 o 
   2  10   5      335.63      326.83     44.06 o 
   3  10   5      292.70      278.65     42.00 o 
   4  10   5        4.84        4.54      8.86 o 
  -4  11   5        7.43        5.77      6.73 o 
  -3  11   5        1.01        3.29      7.41 o 
  -2  11   5      103.29       78.36     15.12 o 
  -1  11   5       24.82       10.58      7.45 o 
   0  11   5       91.37       84.00     10.86 o 
   1  11   5       78.80       65.00     11.75 o 
   2  11   5       62.43       37.95     11.07 o 
  -1 -12   6       27.18       23.25      7.15 o 
   0 -12   6        0.98        5.83      7.01 o 
   1 -12   6       24.49       18.34      7.04 o 
   2 -12   6       88.78       51.05      7.44 o 
  -4 -11   6        1.92        8.65      6.27 o 
  -3 -11   6      118.37      120.69      7.01 o 
  -2 -11   6       28.97       30.73      6.66 o 
  -1 -11   6      262.70      289.64     12.15 o 
   0 -11   6      136.42      117.18      7.04 o 
   1 -11   6       31.26       24.80      6.70 o 
   2 -11   6      130.21      128.18      9.96 o 
   3 -11   6      122.81       98.61     11.89 o 
   4 -11   6      157.41      156.45     25.67 o 
   5 -11   6      216.15      138.32     21.92 o 
  -6 -10   6       60.22       60.88      7.31 o 
  -5 -10   6      130.67      152.54     10.12 o 
  -4 -10   6      166.80      164.91      6.36 o 
  -3 -10   6      140.04      142.68      8.48 o 
  -2 -10   6       97.26      112.55      6.32 o 
  -1 -10   6      181.66      207.52      6.80 o 
   0 -10   6        0.43       -1.33      5.95 o 
   1 -10   6       83.02       80.10      6.07 o 
   2 -10   6       44.96       29.98      6.04 o 
   3 -10   6       83.22       91.89      6.86 o 
   4 -10   6      761.61      714.76     86.51 o 
   5 -10   6       18.80       19.13      6.32 o 
   6 -10   6      202.27      203.03     31.01 o 
   7 -10   6       66.92       37.96      7.36 o 
  -7  -9   6        2.35        3.73      6.79 o 
  -6  -9   6        1.55        5.26      6.14 o 
  -5  -9   6       28.94       31.56      7.60 o 
  -4  -9   6        1.62        2.51      5.98 o 
  -3  -9   6      571.43      595.30     10.93 o 
  -2  -9   6      216.62      233.14      5.92 o 
  -1  -9   6      228.67      230.89      7.45 o 
   0  -9   6      280.70      295.26      8.50 o 
   1  -9   6      224.60      236.97      6.13 o 
   2  -9   6       75.03       83.07      5.91 o 
   3  -9   6      279.12      294.47     13.84 o 
   4  -9   6       30.80       42.41      6.14 o 
   5  -9   6      182.52      172.54     16.52 o 
   6  -9   6      181.72      176.64      7.70 o 
   7  -9   6       46.86       33.35      6.81 o 
   8  -9   6        5.35        6.08      6.46 o 
  -8  -8   6      177.14      186.91      7.06 o 
  -7  -8   6       52.78       67.17      6.22 o 
  -6  -8   6       34.81       39.03      6.15 o 
  -5  -8   6      137.23      147.57      6.05 o 
  -4  -8   6      836.60      832.12     12.72 o 
  -3  -8   6        2.07        6.46      5.52 o 
  -2  -8   6       39.40       50.43      5.23 o 
  -1  -8   6       23.69       25.59      5.55 o 
   0  -8   6      716.03      732.77      7.75 o 
   1  -8   6      252.48      270.34      5.97 o 
   2  -8   6      267.81      273.51      6.65 o 
   3  -8   6       30.80       40.30      5.83 o 
   4  -8   6        1.05        2.10      5.34 o 
   5  -8   6      482.64      525.32     17.36 o 
   6  -8   6       58.25       62.30      6.01 o 
   7  -8   6      283.39      269.91      9.67 o 
   8  -8   6       14.60        7.85      6.97 o 
  -9  -7   6      508.82      482.89      8.50 o 
  -8  -7   6       60.91       60.62      6.53 o 
  -7  -7   6      473.91      485.02      6.47 o 
  -6  -7   6       27.37       30.34      5.76 o 
  -5  -7   6       21.68       19.42      5.19 o 
  -4  -7   6      468.57      436.54      8.60 o 
  -3  -7   6     1314.57     1259.30     14.23 o 
  -2  -7   6      128.02      113.58      5.60 o 
  -1  -7   6     1503.93     1520.57     20.33 o 
   0  -7   6       73.01       84.03      5.45 o 
   1  -7   6      232.58      244.45      6.17 o 
   2  -7   6     2222.70     2346.79      9.32 o 
   3  -7   6       95.22       97.18      5.74 o 
   4  -7   6      109.30      121.50      5.53 o 
   5  -7   6       50.60       63.74      5.89 o 
   6  -7   6      697.55      714.91     19.95 o 
   7  -7   6      793.91      823.22     33.58 o 
   8  -7   6        5.85        9.41      5.78 o 
   9  -7   6       26.70       20.51      6.14 o 
  -9  -6   6       16.37       18.00      6.54 o 
  -8  -6   6      786.42      761.34      7.46 o 
  -7  -6   6      166.17      157.04      6.04 o 
  -6  -6   6       31.35       31.30      5.51 o 
  -5  -6   6        0.24        1.50      5.21 o 
  -4  -6   6      110.95       99.48      5.42 o 
  -3  -6   6     2531.65     2456.04      9.20 o 
  -2  -6   6       83.64       90.31      5.47 o 
  -1  -6   6      256.72      252.88      5.82 o 
   0  -6   6       36.73       31.34      5.14 o 
   1  -6   6      126.07      107.06      5.18 o 
   2  -6   6       69.98       65.82      5.23 o 
   3  -6   6      251.40      249.91      6.03 o 
   4  -6   6       16.76       16.77      4.86 o 
   5  -6   6       50.37       67.07      5.19 o 
   6  -6   6     1434.52     1567.29     39.63 o 
   7  -6   6      155.78      155.90      8.10 o 
   8  -6   6      170.39      185.47     11.59 o 
   9  -6   6        0.45        0.34      6.23 o 
  10  -6   6        3.25        2.15      6.86 o 
 -10  -5   6        0.27        2.78      6.34 o 
  -9  -5   6      387.91      372.20      6.15 o 
  -8  -5   6      596.52      574.03      6.68 o 
  -7  -5   6      124.74      122.26      5.21 o 
  -6  -5   6      307.14      272.07      5.54 o 
  -5  -5   6        5.29        7.09      5.15 o 
  -4  -5   6        7.22       11.00      5.05 o 
  -3  -5   6        4.71        0.93      6.12 o 
  -2  -5   6      462.57      494.34      6.23 o 
  -1  -5   6     2704.44     2613.60     39.34 o 
   0  -5   6     3499.26     3549.95     55.29 o 
   1  -5   6      106.01      113.29      5.62 o 
   2  -5   6     1415.63     1393.97     14.32 o 
   3  -5   6       24.48       30.56      5.48 o 
   4  -5   6      874.53      888.41      7.24 o 
   5  -5   6      361.49      374.66      6.29 o 
   6  -5   6      407.05      417.93     10.86 o 
   7  -5   6      989.09      977.70     37.51 o 
   8  -5   6      280.58      297.34     11.76 o 
   9  -5   6       15.10       16.44      5.96 o 
  10  -5   6        0.99        3.65      6.20 o 
 -10  -4   6       22.53       25.01      6.48 o 
  -9  -4   6       15.94       18.32      5.90 o 
  -8  -4   6      429.93      428.11      5.79 o 
  -7  -4   6       59.90       56.06      5.49 o 
  -6  -4   6     2982.87     2842.51     26.75 o 
  -5  -4   6      249.68      218.68      5.46 o 
  -4  -4   6      166.05      159.68      5.29 o 
  -3  -4   6        0.31        1.05      4.70 o 
  -2  -4   6       98.11       52.65      6.12 o 
  -1  -4   6     5023.01     4926.62     68.38 o 
   0  -4   6       53.81       22.94      5.56 o 
   1  -4   6      250.24      255.80      5.74 o 
   2  -4   6     1045.60     1160.87      8.12 o 
   3  -4   6     1048.94     1049.38     10.23 o 
   4  -4   6      162.04      172.45      5.84 o 
   5  -4   6     1692.21     1684.72     11.26 o 
   6  -4   6       44.26       49.20      6.57 o 
   7  -4   6       82.00       97.87      5.84 o 
   8  -4   6      260.38      269.98     12.89 o 
   9  -4   6       53.65       61.13      6.05 o 
  10  -4   6      179.25      160.57     23.82 o 
 -11  -3   6       68.89       68.13      6.56 o 
 -10  -3   6      547.06      549.74     10.06 o 
  -9  -3   6       39.26       45.37      5.79 o 
  -8  -3   6       40.14       45.28      5.45 o 
  -7  -3   6     1062.31     1000.29     10.83 o 
  -6  -3   6       49.50       48.78      5.20 o 
  -5  -3   6     1177.05      987.33      9.21 o 
  -4  -3   6        9.02       11.18      4.85 o 
  -3  -3   6     1678.79     1853.29     13.99 o 
  -2  -3   6      538.12      524.09      6.49 o 
  -1  -3   6     1441.49     1360.15      9.00 o 
   0  -3   6      603.80      520.56     12.80 o 
   1  -3   6      872.04      854.11      8.39 o 
   2  -3   6      588.68      493.09      7.01 o 
   3  -3   6       86.41      115.18      5.82 o 
   4  -3   6     2525.27     2354.93     10.02 o 
   5  -3   6      262.85      274.21      5.88 o 
   6  -3   6      123.11      116.53      5.62 o 
   7  -3   6      142.42      138.65      5.80 o 
   8  -3   6       85.43       90.39      6.03 o 
   9  -3   6      771.49      747.12     25.69 o 
  10  -3   6       88.16       84.48      6.54 o 
 -11  -2   6       92.05       76.90      6.84 o 
 -10  -2   6      187.61      188.26      5.94 o 
  -9  -2   6        3.42        3.22      5.66 o 
  -8  -2   6      196.99      197.12      5.55 o 
  -7  -2   6      640.96      636.17      7.27 o 
  -6  -2   6      873.54      859.20      7.63 o 
  -5  -2   6     1430.86     1352.33      7.85 o 
  -4  -2   6      221.87      215.08      4.86 o 
  -3  -2   6      606.34      544.41      6.28 o 
  -2  -2   6      271.30      233.61      6.43 o 
  -1  -2   6      766.30      785.03      8.13 o 
   0  -2   6        5.99        2.60      5.76 o 
   1  -2   6      458.56      469.24      9.50 o 
   2  -2   6     6208.13     6054.61     20.14 o 
   3  -2   6     1202.89     1017.60      8.59 o 
   4  -2   6      822.42      777.15      7.37 o 
   5  -2   6      287.43      281.58      6.98 o 
   6  -2   6        5.41        3.57      6.01 o 
   7  -2   6      179.09      189.51      6.68 o 
   8  -2   6      996.71     1019.36     18.85 o 
   9  -2   6      109.77      107.12      6.16 o 
  10  -2   6        9.19       10.02      6.78 o 
  11  -2   6      100.67       82.26      7.60 o 
 -11  -1   6       69.19       86.41      6.37 o 
 -10  -1   6      242.07      269.19      7.49 o 
  -9  -1   6      828.52      860.95      7.02 o 
  -8  -1   6      326.58      326.15      5.32 o 
  -7  -1   6        1.88        0.32      4.98 o 
  -6  -1   6     1733.90     1715.75      8.37 o 
  -5  -1   6     3461.49     3317.76     11.29 o 
  -4  -1   6     5688.87     5481.01     23.43 o 
  -3  -1   6        5.46       10.94      4.83 o 
  -2  -1   6     4093.18     3957.46     40.22 o 
  -1  -1   6       13.92       18.96      5.64 o 
   0  -1   6     1089.44     1112.34     11.50 o 
   1  -1   6    23063.58    22684.52    207.01 o 
   2  -1   6     2310.87     2119.25     31.59 o 
   3  -1   6     1301.31     1367.55      9.48 o 
   4  -1   6       16.69       19.42      6.32 o 
   5  -1   6      231.23      273.16      6.01 o 
   6  -1   6     2019.54     2067.80     16.29 o 
   7  -1   6      110.16      118.63      5.88 o 
   8  -1   6        8.60       12.67      5.57 o 
   9  -1   6      339.58      337.27      6.86 o 
  10  -1   6      153.52      141.13      6.59 o 
  11  -1   6      165.77      126.12      8.51 o 
 -11   0   6      172.14      191.68     10.38 o 
 -10   0   6      299.33      304.31      7.84 o 
  -9   0   6      648.37      645.76      6.17 o 
  -8   0   6      121.16      128.84      5.20 o 
  -7   0   6      244.91      220.91      4.97 o 
  -6   0   6      580.95      517.43      5.71 o 
  -5   0   6     2135.31     1992.56     15.86 o 
  -4   0   6     4407.35     4178.33     21.26 o 
  -3   0   6     2938.42     2943.46     24.03 o 
  -2   0   6        4.93        2.55      4.96 o 
  -1   0   6     1240.37     1325.99     10.85 o 
   0   0   6     3291.64     3137.32     62.90 o 
   1   0   6        3.53        2.41      6.61 o 
   2   0   6      557.82      483.13      7.93 o 
   3   0   6      273.30      249.30      6.47 o 
   4   0   6      709.91      680.13      7.27 o 
   5   0   6      325.16      297.69      6.09 o 
   6   0   6       69.84       63.91      5.35 o 
   7   0   6      720.35      693.24     12.14 o 
   8   0   6       90.13       95.55      5.77 o 
   9   0   6       28.77       34.46      6.44 o 
  10   0   6       79.66       84.79      6.47 o 
 -11   1   6       64.90       60.76      7.73 o 
 -10   1   6     1255.98     1226.97     49.93 o 
  -9   1   6        8.35        8.08      5.28 o 
  -8   1   6        1.03       -3.76      4.96 o 
  -7   1   6     1284.55     1275.04      7.60 o 
  -6   1   6      335.66      354.29      5.39 o 
  -5   1   6     3197.72     3174.16     19.47 o 
  -4   1   6      654.75      687.65      9.84 o 
  -3   1   6     2145.21     2161.00     20.75 o 
  -2   1   6     1036.99      951.83      7.69 o 
  -1   1   6     3016.54     2909.51     28.97 o 
   0   1   6     1558.34     1672.01     11.91 o 
   1   1   6       27.19       46.20      7.02 o 
   2   1   6     1391.44     1281.05     11.06 o 
   3   1   6     3406.87     3219.10     13.13 o 
   4   1   6      207.82      206.76      6.77 o 
   5   1   6      884.43      855.41      7.38 o 
   6   1   6      588.85      595.55      6.85 o 
   7   1   6        5.43        2.36      5.11 o 
   8   1   6      313.07      297.00      6.47 o 
   9   1   6       26.12       19.80      6.09 o 
  10   1   6      174.87      175.69     10.92 o 
 -11   2   6       33.63       31.53      6.29 o 
 -10   2   6       90.64       97.81     13.19 o 
  -9   2   6        6.98        9.33      5.29 o 
  -8   2   6        0.90        0.32      4.94 o 
  -7   2   6      178.96      181.41      5.13 o 
  -6   2   6      334.20      305.75      5.27 o 
  -5   2   6        5.94        6.19      4.57 o 
  -4   2   6        0.63       17.17     11.35 o 
  -3   2   6     4439.27     4231.98     26.32 o 
  -2   2   6     1248.36     1179.09     10.41 o 
  -1   2   6      689.20      630.30      7.66 o 
   0   2   6       98.08      107.19      6.48 o 
   1   2   6     2156.57     2349.49     17.87 o 
   2   2   6     9859.69    10060.66     27.74 o 
   3   2   6      287.81      286.71      7.17 o 
   4   2   6     2211.01     2152.49     10.44 o 
   5   2   6      668.29      668.49      7.95 o 
   6   2   6        4.05        6.37      5.44 o 
   7   2   6      225.05      224.53      6.11 o 
   8   2   6        3.14        2.68      6.15 o 
   9   2   6      394.36      415.97     11.42 o 
  10   2   6      149.44      165.32     16.12 o 
 -11   3   6       98.25       84.36      9.96 o 
 -10   3   6      277.85      260.79     32.68 o 
  -9   3   6       75.47       85.87     14.68 o 
  -8   3   6       55.05       67.15      5.54 o 
  -7   3   6      165.12      175.66      7.28 o 
  -6   3   6      385.06      378.08      5.30 o 
  -5   3   6      197.60      225.07      5.15 o 
  -4   3   6     1410.98     1436.07     25.00 o 
  -3   3   6      556.94      514.89      7.38 o 
  -2   3   6      420.57      365.22      5.82 o 
  -1   3   6     1143.82     1071.28      9.23 o 
   0   3   6     3310.82     3631.25     44.06 o 
   1   3   6      203.23      269.83      8.31 o 
   2   3   6     1087.38     1160.68     13.06 o 
   3   3   6     2414.27     2324.29     41.00 o 
   4   3   6     1863.73     1746.21     16.37 o 
   5   3   6     1115.57     1102.95     12.97 o 
   6   3   6        9.91       11.97      5.64 o 
   7   3   6      112.34      109.53      6.29 o 
   8   3   6      162.12      176.18      6.57 o 
   9   3   6      151.23      171.25      7.28 o 
  10   3   6       64.26       67.05      7.50 o 
 -10   4   6       76.16       85.75     12.62 o 
  -9   4   6       56.50       54.80      6.53 o 
  -8   4   6      270.62      310.33     22.63 o 
  -7   4   6      165.66      165.88      5.59 o 
  -6   4   6      155.68      145.53      5.44 o 
  -5   4   6     1089.25     1033.13      9.57 o 
  -4   4   6        6.70       10.94      4.86 o 
  -3   4   6     1736.70     1804.32     30.65 o 
  -2   4   6      977.00      955.50     11.90 o 
  -1   4   6      612.03      657.03      8.23 o 
   0   4   6     1571.83     1576.80      9.75 o 
   1   4   6      315.43      344.30      8.21 o 
   2   4   6      156.64      150.71      7.60 o 
   3   4   6      356.51      358.53     11.80 o 
   4   4   6       70.22       68.13      6.62 o 
   5   4   6      966.47      914.23      8.38 o 
   6   4   6      141.11      146.67      7.70 o 
   7   4   6       68.86       67.44      6.37 o 
   8   4   6        1.61        3.65      6.52 o 
   9   4   6        2.45        8.20      7.07 o 
 -10   5   6        2.43        3.63      6.25 o 
  -9   5   6       55.63       75.15     11.69 o 
  -8   5   6      245.42      241.08     26.05 o 
  -7   5   6        5.63        8.15      5.40 o 
  -6   5   6        0.31        6.96      5.26 o 
  -5   5   6      658.35      697.72     20.46 o 
  -4   5   6       14.35       15.08      4.57 o 
  -3   5   6      335.76      337.94      5.40 o 
  -2   5   6      865.19      931.91      8.80 o 
  -1   5   6      173.55      159.25      5.73 o 
   0   5   6      591.47      630.96      7.74 o 
   1   5   6        0.60        1.49      6.50 o 
   2   5   6      198.87      211.33      7.84 o 
   3   5   6       44.38       41.09      7.49 o 
   4   5   6       90.39       93.65      7.68 o 
   5   5   6      179.71      185.54      6.97 o 
   6   5   6        0.37        2.07      6.68 o 
   7   5   6      740.26      776.59     10.43 o 
   8   5   6       31.43       39.25      7.52 o 
   9   5   6        1.15       -0.10      7.68 o 
 -10   6   6      265.43      261.92     52.24 o 
  -9   6   6        2.26        2.71      6.39 o 
  -8   6   6      184.25      173.27     23.95 o 
  -7   6   6      537.05      553.68     48.68 o 
  -6   6   6       77.29       97.39      5.87 o 
  -5   6   6      202.79      221.34     12.10 o 
  -4   6   6      363.33      397.79     16.94 o 
  -3   6   6      898.76      906.82     23.94 o 
  -2   6   6      356.39      372.87      8.20 o 
  -1   6   6     1488.60     1642.04     16.90 o 
   0   6   6        7.80       13.82      6.22 o 
   1   6   6      523.07      534.74      8.10 o 
   2   6   6      974.32      978.16     13.29 o 
   3   6   6      611.20      626.20      8.01 o 
   4   6   6      240.90      276.89      8.33 o 
   5   6   6       38.72       39.55      7.27 o 
   6   6   6     1182.25     1273.57      9.78 o 
   7   6   6      432.06      425.86     10.12 o 
   8   6   6       70.72       71.77      7.90 o 
  -9   7   6       24.02       19.66      6.14 o 
  -8   7   6      220.56      225.43     33.13 o 
  -7   7   6      157.84      174.49     27.40 o 
  -6   7   6       59.23       49.86      5.85 o 
  -5   7   6       25.98       30.41      5.34 o 
  -4   7   6       94.25       91.66      5.88 o 
  -3   7   6       91.96      112.72      6.74 o 
  -2   7   6     1426.57     1432.17     59.07 o 
  -1   7   6        3.15        7.17      5.88 o 
   0   7   6      303.62      304.16      8.43 o 
   1   7   6      490.19      530.67      7.93 o 
   2   7   6        0.14        2.38      6.96 o 
   3   7   6       12.67       11.79      6.98 o 
   4   7   6       21.83       24.11      8.05 o 
   5   7   6      279.42      305.25      8.98 o 
   6   7   6      861.36      956.15     10.92 o 
   7   7   6       72.58       80.85     10.76 o 
  -8   8   6      102.60       79.76     12.39 o 
  -7   8   6       23.73       16.68      6.64 o 
  -6   8   6       26.68       20.60      6.29 o 
  -5   8   6       97.29      106.84      9.58 o 
  -4   8   6       86.26      101.18      9.87 o 
  -3   8   6       82.96       92.25      7.39 o 
  -2   8   6      144.39      158.59     13.95 o 
  -1   8   6      262.15      245.43     15.96 o 
   0   8   6      216.12      233.57     10.64 o 
   1   8   6      452.70      481.39     23.61 o 
   2   8   6      199.04      214.05     16.23 o 
   3   8   6      102.85      130.15      7.20 o 
   4   8   6       38.93       41.26      8.59 o 
   5   8   6        1.74        3.31      7.87 o 
   6   8   6      226.67      247.35     19.52 o 
  -7   9   6      314.80      289.15     60.72 o 
  -6   9   6      107.43      149.87     22.32 o 
  -5   9   6       78.01       65.71     13.72 o 
  -4   9   6       64.19       68.37      9.30 o 
  -3   9   6       36.77       27.03      6.27 o 
  -2   9   6      197.38      182.14     20.34 o 
  -1   9   6       18.86       12.11      6.17 o 
   0   9   6       73.13       66.83      6.97 o 
   1   9   6       13.18       18.88      7.25 o 
   2   9   6      420.92      408.12     45.06 o 
   3   9   6       23.65       27.19      7.30 o 
   4   9   6      150.20      165.17     11.44 o 
   5   9   6        9.17       11.01      9.48 o 
  -5  10   6      201.13      181.92     37.36 o 
  -4  10   6       21.08       14.02      6.89 o 
  -3  10   6       71.09       63.95     12.80 o 
  -2  10   6      238.72      225.63     41.54 o 
  -1  10   6      174.25      170.43     23.62 o 
   0  10   6       92.58       91.40     11.11 o 
   1  10   6      271.46      251.52     40.70 o 
   2  10   6       88.37       75.95     12.27 o 
   3  10   6       36.46       18.68      8.56 o 
   4  10   6      156.41      126.05     13.94 o 
  -3  11   6        0.25        5.15      7.56 o 
  -2  11   6        1.20        9.66      7.82 o 
  -1  11   6       22.45       16.85      7.94 o 
   0  11   6        0.35        0.54      7.60 o 
   1  11   6        0.51        1.86      7.86 o 
  -1 -12   7      120.90       87.90      7.48 o 
   0 -12   7        2.26        0.01      7.34 o 
   1 -12   7      365.27      329.89     46.51 o 
   2 -12   7       31.02        9.83      7.14 o 
  -4 -11   7        0.57        0.91      6.93 o 
  -3 -11   7       39.13       43.08      6.82 o 
  -2 -11   7      121.03      116.79      6.86 o 
  -1 -11   7       42.05       48.75      6.67 o 
   0 -11   7       11.93       11.98      6.49 o 
   1 -11   7        2.05       -2.36      6.47 o 
   2 -11   7        2.33       -0.01      6.47 o 
   3 -11   7      151.59      112.27     16.97 o 
   4 -11   7      187.90      155.22     18.85 o 
   5 -11   7       38.76       33.10      6.63 o 
  -6 -10   7      202.51      219.40     10.23 o 
  -5 -10   7       61.44       62.40      6.71 o 
  -4 -10   7      328.35      353.20      9.71 o 
  -3 -10   7      251.24      250.92      8.24 o 
  -2 -10   7        1.35        1.36      6.13 o 
  -1 -10   7        9.79        4.53      6.07 o 
   0 -10   7      139.11      157.05      7.03 o 
   1 -10   7      221.98      208.31      6.72 o 
   2 -10   7       13.68       12.17      6.00 o 
   3 -10   7      134.23      141.85     10.08 o 
   4 -10   7       10.78       15.93      6.67 o 
   5 -10   7      700.87      767.98     90.49 o 
   6 -10   7       34.06       29.02      7.29 o 
  -7  -9   7       10.97        9.76      7.02 o 
  -6  -9   7       53.41       63.18      6.37 o 
  -5  -9   7      541.94      555.62     10.00 o 
  -4  -9   7      484.41      506.39     17.03 o 
  -3  -9   7      194.00      209.94      6.86 o 
  -2  -9   7        1.12        1.95      5.45 o 
  -1  -9   7      394.31      435.56      8.22 o 
   0  -9   7      310.51      304.72     10.95 o 
   1  -9   7        6.04        3.47      5.93 o 
   2  -9   7        4.22        9.99      6.03 o 
   3  -9   7       57.30       65.05      6.25 o 
   4  -9   7      651.12      665.36     39.93 o 
   5  -9   7      471.82      462.66     31.66 o 
   6  -9   7      218.90      227.35     22.54 o 
   7  -9   7        5.99        0.30      7.52 o 
  -8  -8   7      212.85      215.41      7.14 o 
  -7  -8   7       14.01       19.56      6.39 o 
  -6  -8   7       27.55       19.06      6.05 o 
  -5  -8   7      105.98      111.39      6.02 o 
  -4  -8   7        3.03       11.15      6.70 o 
  -3  -8   7      451.36      458.10      7.74 o 
  -2  -8   7       33.66       28.24      5.55 o 
  -1  -8   7       89.90      109.02      5.67 o 
   0  -8   7        5.45        7.05      5.40 o 
   1  -8   7      300.49      297.04      6.25 o 
   2  -8   7      242.11      277.18      5.80 o 
   3  -8   7        2.04        0.78      5.24 o 
   4  -8   7      411.40      404.07     11.05 o 
   5  -8   7        0.28        0.35      5.64 o 
   6  -8   7      209.56      254.62      6.51 o 
   7  -8   7        0.40        1.50      7.82 o 
   8  -8   7        0.08        3.11      6.51 o 
  -9  -7   7        7.25        6.04      6.56 o 
  -8  -7   7      547.01      580.66      7.64 o 
  -7  -7   7        5.28        8.31      5.36 o 
  -6  -7   7       51.66       53.43      5.85 o 
  -5  -7   7       24.71       26.52      5.24 o 
  -4  -7   7       18.74       26.31      5.14 o 
  -3  -7   7     1594.59     1551.63     17.97 o 
  -2  -7   7        3.10        0.46      5.64 o 
  -1  -7   7      677.72      690.21      9.69 o 
   0  -7   7       95.75      109.41      5.90 o 
   1  -7   7      263.24      272.34      5.92 o 
   2  -7   7        0.52        3.08      5.60 o 
   3  -7   7        0.20       -3.18      5.66 o 
   4  -7   7      283.14      298.80      7.21 o 
   5  -7   7      321.86      324.17      6.03 o 
   6  -7   7       93.03      117.00      5.96 o 
   7  -7   7      107.59      108.34      7.85 o 
   8  -7   7       57.42       54.86      6.21 o 
   9  -7   7       15.48       14.10      6.73 o 
  -9  -6   7     1097.86     1062.70     21.76 o 
  -8  -6   7       48.14       59.25      6.23 o 
  -7  -6   7      534.29      546.08      6.62 o 
  -6  -6   7       10.31       14.05      4.89 o 
  -5  -6   7      145.57      134.69      5.01 o 
  -4  -6   7      475.37      410.66      5.85 o 
  -3  -6   7       64.04       49.39      6.12 o 
  -2  -6   7     2375.89     2319.23     21.74 o 
  -1  -6   7     1589.40     1581.41     20.99 o 
   0  -6   7       48.05       45.09      5.15 o 
   1  -6   7       11.10       15.51      5.46 o 
   2  -6   7       17.43       23.37      5.48 o 
   3  -6   7      677.86      671.61      8.64 o 
   4  -6   7      945.64      986.67      8.12 o 
   5  -6   7       95.23      104.58      6.01 o 
   6  -6   7       55.30       58.41      5.94 o 
   7  -6   7      622.15      660.59     36.13 o 
   8  -6   7      143.33      156.58     12.29 o 
   9  -6   7       55.68       55.09      6.53 o 
 -10  -5   7        9.42        8.71      6.15 o 
  -9  -5   7       25.88       28.46      5.63 o 
  -8  -5   7      163.86      167.50      5.78 o 
  -7  -5   7      483.45      473.65      6.56 o 
  -6  -5   7      293.21      287.23      5.79 o 
  -5  -5   7      324.42      299.84      5.77 o 
  -4  -5   7       22.65       24.87      5.13 o 
  -3  -5   7      369.23      313.57      5.86 o 
  -2  -5   7      474.75      431.77      6.85 o 
  -1  -5   7        6.73       11.85      5.20 o 
   0  -5   7       22.24        8.87      5.10 o 
   1  -5   7      572.06      615.79      6.76 o 
   2  -5   7       53.98       76.27      5.73 o 
   3  -5   7        0.25        2.80      5.43 o 
   4  -5   7      453.07      440.94      6.66 o 
   5  -5   7       14.79       15.39      5.27 o 
   6  -5   7      267.85      277.03      6.03 o 
   7  -5   7      562.13      552.10     17.14 o 
   8  -5   7       70.22       66.72      6.29 o 
   9  -5   7      116.57      118.07      9.70 o 
  10  -5   7       47.53       30.29      8.49 o 
 -10  -4   7      309.03      295.63      6.95 o 
  -9  -4   7      199.30      197.77      6.28 o 
  -8  -4   7      328.44      327.43      5.81 o 
  -7  -4   7      950.42      901.07      6.86 o 
  -6  -4   7      418.46      379.04      5.95 o 
  -5  -4   7     1565.10     1464.84     14.00 o 
  -4  -4   7      809.05      819.63      6.68 o 
  -3  -4   7       88.45      103.00      5.10 o 
  -2  -4   7      236.64      227.14      5.34 o 
  -1  -4   7     3794.17     3789.59     19.83 o 
   0  -4   7     2087.23     1900.92     19.68 o 
   1  -4   7      869.90      868.87     11.96 o 
   2  -4   7     3047.71     3148.25     12.04 o 
   3  -4   7       67.65       48.60      5.77 o 
   4  -4   7     1687.23     1753.79     14.99 o 
   5  -4   7      347.77      357.13      6.41 o 
   6  -4   7        3.89        3.81      6.52 o 
   7  -4   7      262.55      272.22      7.01 o 
   8  -4   7      116.11      129.22      6.31 o 
   9  -4   7       52.81       50.08      7.43 o 
  10  -4   7        4.69        5.96      7.04 o 
 -11  -3   7      275.33      252.15      8.95 o 
 -10  -3   7       24.23       24.69      5.92 o 
  -9  -3   7        9.20        9.15      5.23 o 
  -8  -3   7      245.35      238.22      5.59 o 
  -7  -3   7       48.76       48.66      5.34 o 
  -6  -3   7     2386.46     2191.38     27.63 o 
  -5  -3   7      176.82      166.73      4.58 o 
  -4  -3   7     1813.90     1734.96     14.16 o 
  -3  -3   7        3.46        2.88      4.85 o 
  -2  -3   7       79.39       92.45      4.95 o 
  -1  -3   7     3723.03     3421.94     24.37 o 
   0  -3   7      310.77      304.74      6.42 o 
   1  -3   7     4522.12     4412.90     77.45 o 
   2  -3   7      547.13      486.74      7.36 o 
   3  -3   7       21.04       28.88      5.36 o 
   4  -3   7     2505.21     2487.15     17.06 o 
   5  -3   7       58.99       60.67      5.60 o 
   6  -3   7      920.04      929.06     17.12 o 
   7  -3   7      573.35      590.47     25.47 o 
   8  -3   7       46.06       38.03      6.55 o 
   9  -3   7        4.63        5.90      6.34 o 
  10  -3   7       87.54       75.58      7.05 o 
 -11  -2   7      130.31      121.70      6.65 o 
 -10  -2   7       31.26       43.03      6.18 o 
  -9  -2   7       10.60       12.89      5.31 o 
  -8  -2   7       11.05       12.00      6.21 o 
  -7  -2   7     1664.14     1621.17      8.92 o 
  -6  -2   7     2408.83     2328.76     12.94 o 
  -5  -2   7     2905.54     2786.74     17.12 o 
  -4  -2   7      192.61      148.16      5.10 o 
  -3  -2   7      836.44      905.75     10.82 o 
  -2  -2   7     4572.92     4667.74     32.53 o 
  -1  -2   7      957.39      951.18      8.81 o 
   0  -2   7     3978.92     3845.23     27.98 o 
   1  -2   7     4185.56     3972.33     92.49 o 
   2  -2   7      314.26      391.11      8.68 o 
   3  -2   7     1729.24     1841.40     33.63 o 
   4  -2   7      101.32       84.60      5.67 o 
   5  -2   7      567.91      548.41      7.95 o 
   6  -2   7       44.29       59.93      5.40 o 
   7  -2   7       71.51       58.62      5.68 o 
   8  -2   7      126.78      120.89      6.11 o 
   9  -2   7      146.78      150.98      6.62 o 
  10  -2   7       79.01       80.32      6.77 o 
 -11  -1   7        9.83       14.21      6.34 o 
 -10  -1   7      162.67      153.68      7.39 o 
  -9  -1   7        0.92        3.15      5.63 o 
  -8  -1   7       73.66       80.79      5.08 o 
  -7  -1   7       30.98       41.08      4.78 o 
  -6  -1   7       35.01       28.35      4.93 o 
  -5  -1   7     1339.27     1265.15      8.19 o 
  -4  -1   7       19.66       28.11      4.58 o 
  -3  -1   7     1409.07     1453.20     11.58 o 
  -2  -1   7        3.58        0.72      4.98 o 
  -1  -1   7     1339.21     1321.30      9.44 o 
   0  -1   7     1101.84     1044.58      9.96 o 
   1  -1   7      594.96      593.89      9.88 o 
   2  -1   7     2461.95     2370.14     28.44 o 
   3  -1   7     2438.45     2309.90     23.04 o 
   4  -1   7       45.30       39.78      5.57 o 
   5  -1   7      178.64      188.85      5.74 o 
   6  -1   7        1.19        2.52      5.32 o 
   7  -1   7      339.81      351.43      6.29 o 
   8  -1   7     1032.48     1030.63     19.14 o 
   9  -1   7       38.40       43.39      6.32 o 
  10  -1   7        0.23        2.61      6.58 o 
 -11   0   7      213.62      198.16     14.10 o 
 -10   0   7       57.37       68.78      5.86 o 
  -9   0   7       59.55       62.50      5.41 o 
  -8   0   7      131.49      141.54      5.45 o 
  -7   0   7     1314.61     1287.51      7.52 o 
  -6   0   7       91.13       90.23      4.97 o 
  -5   0   7     2296.32     2286.09     18.12 o 
  -4   0   7     1223.23     1255.07      7.26 o 
  -3   0   7     1505.72     1318.49     13.26 o 
  -2   0   7      406.62      356.06      6.10 o 
  -1   0   7       61.37       82.20      6.05 o 
   0   0   7      295.07      308.01      7.52 o 
   1   0   7     1434.38     1625.93     13.13 o 
   2   0   7     5868.63     5635.81     34.70 o 
   3   0   7      193.38      201.96      7.21 o 
   4   0   7      505.53      464.37      7.03 o 
   5   0   7      338.86      344.55      6.31 o 
   6   0   7       74.15       60.99      5.10 o 
   7   0   7      977.22      989.89     22.30 o 
   8   0   7      124.79      144.58      6.19 o 
   9   0   7      246.98      254.20      7.29 o 
  10   0   7        0.51        4.58      7.11 o 
 -11   1   7       72.87       71.57     10.06 o 
 -10   1   7      153.28      144.26      7.48 o 
  -9   1   7      265.99      260.65     13.43 o 
  -8   1   7      258.70      258.50      5.19 o 
  -7   1   7      211.50      194.87      4.73 o 
  -6   1   7        0.60        0.14      4.86 o 
  -5   1   7      127.39      109.85      4.81 o 
  -4   1   7     3947.19     3727.90     31.85 o 
  -3   1   7      150.20      104.59      5.19 o 
  -2   1   7     9873.87     9525.10    128.38 o 
  -1   1   7     1574.86     1535.16      9.78 o 
   0   1   7      731.62      755.55      9.05 o 
   1   1   7      852.07      696.87      9.07 o 
   2   1   7      423.34      419.81      7.44 o 
   3   1   7     7427.37     7383.39     19.21 o 
   4   1   7      391.30      334.60      7.63 o 
   5   1   7      275.51      275.92      6.45 o 
   6   1   7      440.74      407.88      6.53 o 
   7   1   7        0.39        0.41      5.81 o 
   8   1   7      309.00      329.57      6.84 o 
   9   1   7      188.87      173.20      6.50 o 
  10   1   7       41.24       43.41      6.88 o 
 -11   2   7      171.10      124.72     30.57 o 
 -10   2   7      482.00      478.56     43.94 o 
  -9   2   7        6.37        7.77      5.06 o 
  -8   2   7        2.16       -2.73      4.98 o 
  -7   2   7       19.79       27.39      4.62 o 
  -6   2   7      605.79      677.00     17.46 o 
  -5   2   7     2615.27     2657.90     23.52 o 
  -4   2   7      107.41      102.00      4.81 o 
  -3   2   7     1985.92     1933.38     17.00 o 
  -2   2   7       99.77       83.71      5.37 o 
  -1   2   7      118.56      133.96      5.93 o 
   0   2   7      401.23      371.13      7.39 o 
   1   2   7        6.60       15.80      8.05 o 
   2   2   7       67.75       47.74      8.00 o 
   3   2   7     4015.63     4085.69     42.71 o 
   4   2   7       63.29       58.84      5.99 o 
   5   2   7      290.42      276.58      7.78 o 
   6   2   7       14.60       14.37      5.64 o 
   7   2   7      233.74      238.29      6.25 o 
   8   2   7       25.70       26.87      6.31 o 
   9   2   7       12.52       12.15      6.41 o 
  10   2   7      223.87      229.61     17.68 o 
 -11   3   7      196.57      190.48     27.08 o 
 -10   3   7       27.65       26.84      5.95 o 
  -9   3   7      220.07      213.10     23.75 o 
  -8   3   7       12.99       12.66      6.30 o 
  -7   3   7      271.21      263.27      5.49 o 
  -6   3   7      232.38      269.34      5.59 o 
  -5   3   7      893.31      904.93     16.07 o 
  -4   3   7      299.67      282.04      5.73 o 
  -3   3   7      789.51      862.68      7.27 o 
  -2   3   7      880.15      818.35     10.84 o 
  -1   3   7       23.05       28.40      6.30 o 
   0   3   7     2855.62     2729.21     27.41 o 
   1   3   7      738.42      686.54      9.50 o 
   2   3   7      125.28      146.50      7.70 o 
   3   3   7     2941.29     3004.78     34.91 o 
   4   3   7     2857.70     2872.93     23.95 o 
   5   3   7     2014.40     1993.81     25.00 o 
   6   3   7      106.37      107.75      6.44 o 
   7   3   7      188.73      194.07      6.64 o 
   8   3   7      162.60      172.39      6.75 o 
   9   3   7      177.85      198.13      7.53 o 
  10   3   7      690.79      718.85     42.00 o 
 -10   4   7      302.78      328.38     51.54 o 
  -9   4   7       45.39       43.12      6.31 o 
  -8   4   7      213.77      199.34     13.43 o 
  -7   4   7        4.01       11.67      5.31 o 
  -6   4   7     1269.67     1353.30     63.60 o 
  -5   4   7      270.00      301.43      9.16 o 
  -4   4   7       38.39       38.67      5.11 o 
  -3   4   7     1965.02     2037.58     22.34 o 
  -2   4   7       72.49       65.81      5.58 o 
  -1   4   7     2547.06     2587.63     24.34 o 
   0   4   7        4.11        7.04      6.20 o 
   1   4   7      135.09      145.95      7.70 o 
   2   4   7       22.53       29.33      7.41 o 
   3   4   7        3.40        1.56      7.40 o 
   4   4   7     1479.52     1478.45     11.16 o 
   5   4   7       14.20       10.86      6.49 o 
   6   4   7      112.55      115.78      8.31 o 
   7   4   7      153.18      156.07      6.83 o 
   8   4   7      109.08      110.57      7.06 o 
   9   4   7      365.56      390.02     11.58 o 
 -10   5   7      106.25       84.82     15.85 o 
  -9   5   7        2.98        3.99      6.28 o 
  -8   5   7      172.58      185.31     21.38 o 
  -7   5   7      324.41      334.88     23.19 o 
  -6   5   7      135.78      138.49      7.10 o 
  -5   5   7       79.38       80.00      5.10 o 
  -4   5   7      100.11      125.43      5.34 o 
  -3   5   7       46.37       55.20      5.03 o 
  -2   5   7     1394.88     1432.38     21.15 o 
  -1   5   7      527.53      568.38      7.11 o 
   0   5   7      452.38      505.73      7.73 o 
   1   5   7      198.18      216.01      8.86 o 
   2   5   7      204.30      177.32      7.84 o 
   3   5   7      753.92      735.96      9.58 o 
   4   5   7      195.71      192.52      7.36 o 
   5   5   7      724.08      735.46     12.65 o 
   6   5   7      796.27      809.47      8.86 o 
   7   5   7       98.86      102.38      7.33 o 
   8   5   7       23.87       30.42      7.53 o 
   9   5   7        9.04        8.62      7.86 o 
  -9   6   7      197.27      221.94     33.31 o 
  -8   6   7      512.65      558.82     88.52 o 
  -7   6   7      206.65      219.51     26.66 o 
  -6   6   7       94.67      102.85      6.16 o 
  -5   6   7       11.41       19.43      5.43 o 
  -4   6   7      410.13      457.39     21.46 o 
  -3   6   7      828.84      890.72     28.09 o 
  -2   6   7       73.53       92.24      5.87 o 
  -1   6   7      250.31      248.06      6.22 o 
   0   6   7       10.32       21.00      6.34 o 
   1   6   7      364.45      356.21     97.26 o 
   2   6   7        5.96        6.68      7.57 o 
   3   6   7       19.89       18.96      7.66 o 
   4   6   7       24.15       18.68      6.96 o 
   5   6   7      242.60      268.24      8.75 o 
   6   6   7      202.60      220.58      8.32 o 
   7   6   7      266.13      274.40     11.08 o 
   8   6   7       46.13       51.17      8.31 o 
  -9   7   7      227.64      228.26     43.32 o 
  -8   7   7        0.58       -5.08      6.38 o 
  -7   7   7      436.94      419.53     67.60 o 
  -6   7   7        3.99        1.00      5.77 o 
  -5   7   7      121.51      139.03     11.67 o 
  -4   7   7       58.68       60.48      5.47 o 
  -3   7   7        1.21        2.01      5.59 o 
  -2   7   7      369.42      354.06     16.81 o 
  -1   7   7      176.97      176.88      8.66 o 
   0   7   7      131.97      162.25      8.32 o 
   1   7   7        0.01        0.91      7.76 o 
   2   7   7      202.62      233.14     22.45 o 
   3   7   7        8.82        7.26      8.02 o 
   4   7   7        6.92        5.71      8.08 o 
   5   7   7      125.02      153.37      8.90 o 
   6   7   7       44.92       48.03      9.10 o 
   7   7   7      821.25      868.34     13.98 o 
  -8   8   7      179.09      158.30     31.17 o 
  -7   8   7      111.81      143.46     24.13 o 
  -6   8   7       67.51       60.77     10.50 o 
  -5   8   7        3.10        1.49      5.99 o 
  -4   8   7       21.98       21.44      6.10 o 
  -3   8   7      546.97      511.37     45.48 o 
  -2   8   7       69.50       70.33      6.22 o 
  -1   8   7        4.68        6.82      6.34 o 
   0   8   7        2.54        7.52      6.63 o 
   1   8   7      191.56      191.36     35.34 o 
   2   8   7      427.60      424.42     18.32 o 
   3   8   7      180.47      158.16     21.51 o 
   4   8   7       18.19       18.76      9.34 o 
   5   8   7        0.43        3.41      9.14 o 
   6   8   7      173.54      189.21     10.05 o 
  -7   9   7        0.11       -1.72      6.99 o 
  -6   9   7      213.42      229.18     52.24 o 
  -5   9   7      286.55      251.91     41.99 o 
  -4   9   7        0.58       -2.72      6.46 o 
  -3   9   7       25.20       26.88      6.42 o 
  -2   9   7       34.00       25.47      6.80 o 
  -1   9   7      176.09      186.62     20.90 o 
   0   9   7       31.76       25.04      6.65 o 
   1   9   7        3.17        5.77      7.64 o 
   2   9   7       10.89       14.51      7.92 o 
   3   9   7      241.34      241.93     34.65 o 
   4   9   7        1.47       -3.74      9.39 o 
   5   9   7       23.91       14.49      9.84 o 
  -5  10   7        9.95        6.01      6.84 o 
  -4  10   7       95.72       80.70     21.43 o 
  -3  10   7        2.31        6.29      7.08 o 
  -2  10   7       65.08       55.00     13.10 o 
  -1  10   7      642.27      578.68     83.78 o 
   0  10   7       21.47       16.67      7.10 o 
   1  10   7      219.25      171.27     27.51 o 
   2  10   7       73.88       53.69      9.76 o 
   3  10   7       61.34       49.55     14.76 o 
  -1 -12   8      156.63      143.56     16.99 o 
   0 -12   8       37.85       23.32      7.21 o 
   1 -12   8       44.23       19.40      7.47 o 
   2 -12   8       74.52       47.80      7.52 o 
  -4 -11   8       76.07       67.96      8.41 o 
  -3 -11   8        7.64       12.27      7.04 o 
  -2 -11   8      227.46      215.76     10.26 o 
  -1 -11   8        3.28        4.84      6.64 o 
   0 -11   8       47.74       43.17      6.83 o 
   1 -11   8       15.92       14.60      6.73 o 
   2 -11   8       52.91       54.30      6.88 o 
   3 -11   8      120.76       85.44      8.94 o 
   4 -11   8      365.17      361.52     50.08 o 
   5 -11   8       12.43        2.97      6.78 o 
  -6 -10   8        1.00        2.71      6.63 o 
  -5 -10   8      235.60      243.83      9.03 o 
  -4 -10   8       76.21       83.46      7.86 o 
  -3 -10   8      298.63      312.75     12.39 o 
  -2 -10   8      161.75      174.80      8.16 o 
  -1 -10   8       11.05       13.42      6.02 o 
   0 -10   8       32.69       23.33      6.58 o 
   1 -10   8       19.09       23.74      6.27 o 
   2 -10   8       84.50       98.14      6.45 o 
   3 -10   8      129.38      109.81     14.84 o 
   4 -10   8       43.28       30.24      6.59 o 
   5 -10   8        8.70        3.99      6.48 o 
   6 -10   8       22.18       14.91      7.28 o 
  -7  -9   8      181.24      176.83      6.81 o 
  -6  -9   8      141.91      150.42      6.78 o 
  -5  -9   8      342.90      341.29      6.93 o 
  -4  -9   8      564.03      564.63     21.62 o 
  -3  -9   8      749.69      771.08     10.79 o 
  -2  -9   8       76.17       81.75      6.04 o 
  -1  -9   8        6.30        7.30      6.16 o 
   0  -9   8      100.56       94.70      6.09 o 
   1  -9   8     1313.91     1355.90     15.53 o 
   2  -9   8      208.78      230.40      8.69 o 
   3  -9   8      122.95      118.80      8.52 o 
   4  -9   8       20.31       17.62      5.95 o 
   5  -9   8      115.94      123.65      7.28 o 
   6  -9   8      367.26      415.08      8.98 o 
   7  -9   8       24.31       22.57      8.48 o 
  -8  -8   8        1.37        0.38      6.95 o 
  -7  -8   8      116.40      132.28      6.66 o 
  -6  -8   8      265.04      271.57      6.57 o 
  -5  -8   8      182.45      184.06      6.18 o 
  -4  -8   8      270.47      286.20      6.27 o 
  -3  -8   8       25.21       23.19      5.68 o 
  -2  -8   8      154.66      162.38      5.90 o 
  -1  -8   8        1.26        3.69      5.49 o 
   0  -8   8       14.27       20.18      5.15 o 
   1  -8   8      852.93      840.23      7.21 o 
   2  -8   8      268.54      244.55      6.08 o 
   3  -8   8       76.04       77.99      6.11 o 
   4  -8   8      220.11      245.93     10.26 o 
   5  -8   8       73.57       78.46      5.88 o 
   6  -8   8       26.66       29.88      6.01 o 
   7  -8   8      139.87      125.68      8.60 o 
   8  -8   8       15.70       13.43      6.51 o 
  -9  -7   8      102.93       92.81      7.10 o 
  -8  -7   8      360.55      370.50      7.10 o 
  -7  -7   8      292.62      282.99      6.24 o 
  -6  -7   8      174.00      174.69      6.02 o 
  -5  -7   8       38.64       43.18      5.70 o 
  -4  -7   8       18.26       13.58      5.43 o 
  -3  -7   8       39.49       31.21      6.60 o 
  -2  -7   8     2663.02     2623.44     42.44 o 
  -1  -7   8      517.49      522.50     14.88 o 
   0  -7   8      329.17      326.43      6.22 o 
   1  -7   8        1.60        3.66      5.64 o 
   2  -7   8       54.50       55.29      5.71 o 
   3  -7   8     1238.67     1304.03     21.72 o 
   4  -7   8       55.61       50.83      5.16 o 
   5  -7   8      463.96      500.76      6.65 o 
   6  -7   8       71.93       78.26      5.93 o 
   7  -7   8       35.09       36.14      7.57 o 
   8  -7   8       15.16       14.58      6.95 o 
   9  -7   8        5.27        0.73      7.27 o 
  -9  -6   8      100.32       98.45      6.80 o 
  -8  -6   8     1101.37     1091.92      7.41 o 
  -7  -6   8      311.03      318.06      6.00 o 
  -6  -6   8       55.50       59.83      5.01 o 
  -5  -6   8      407.89      381.79      6.05 o 
  -4  -6   8      113.92      112.66      5.54 o 
  -3  -6   8     2916.53     2759.07     17.10 o 
  -2  -6   8      904.26      912.92      8.50 o 
  -1  -6   8     1532.57     1527.55     26.27 o 
   0  -6   8      890.82      916.93     15.88 o 
   1  -6   8        1.16        7.29      5.37 o 
   2  -6   8      663.37      656.44      7.15 o 
   3  -6   8      122.38      125.80      6.06 o 
   4  -6   8      852.54      912.79      7.74 o 
   5  -6   8      695.04      742.25      7.45 o 
   6  -6   8       70.58       75.44      6.31 o 
   7  -6   8      148.80      159.42      8.85 o 
   8  -6   8       98.39       95.34      6.82 o 
   9  -6   8      309.18      319.16     31.92 o 
 -10  -5   8       47.75       44.43      6.85 o 
  -9  -5   8        5.61        3.18      5.99 o 
  -8  -5   8      446.77      437.25      6.04 o 
  -7  -5   8       34.52       38.32      5.31 o 
  -6  -5   8      316.00      310.30      5.39 o 
  -5  -5   8       13.85       11.59      5.34 o 
  -4  -5   8       39.97       47.08      5.11 o 
  -3  -5   8     1135.45     1060.22      6.98 o 
  -2  -5   8      613.15      535.06      6.09 o 
  -1  -5   8      879.75      821.00      8.50 o 
   0  -5   8      334.11      317.59      6.29 o 
   1  -5   8       90.89      108.07      5.81 o 
   2  -5   8       97.69      105.66      5.10 o 
   3  -5   8      176.35      172.83      5.71 o 
   4  -5   8      298.17      307.07      6.11 o 
   5  -5   8      941.59      965.76      9.48 o 
   6  -5   8       48.91       54.38      6.02 o 
   7  -5   8        1.22        3.48      5.63 o 
   8  -5   8      217.17      224.78     19.69 o 
   9  -5   8        8.96        8.45      6.02 o 
  10  -5   8        4.19        2.71      7.68 o 
 -10  -4   8        6.42        1.59      5.87 o 
  -9  -4   8       78.15       75.48      5.79 o 
  -8  -4   8        7.69        7.84      5.30 o 
  -7  -4   8      166.63      159.87      5.39 o 
  -6  -4   8      993.60      920.38     12.48 o 
  -5  -4   8     1017.81      991.85     11.48 o 
  -4  -4   8      164.49      156.05      5.08 o 
  -3  -4   8      702.15      729.18      6.55 o 
  -2  -4   8     2240.30     2153.67     15.73 o 
  -1  -4   8      667.86      618.82      6.77 o 
   0  -4   8     2108.81     2086.00     33.05 o 
   1  -4   8     1781.31     1716.95     32.56 o 
   2  -4   8      628.38      712.22     11.06 o 
   3  -4   8     1599.97     1589.36     10.22 o 
   4  -4   8       30.05       34.61      5.89 o 
   5  -4   8     1460.68     1453.41     12.97 o 
   6  -4   8      350.91      371.68      8.08 o 
   7  -4   8        1.50        1.03      5.38 o 
   8  -4   8       92.72       87.81      6.63 o 
   9  -4   8       71.76       68.73      6.67 o 
  10  -4   8       61.77       56.02      7.29 o 
 -10  -3   8        2.60        1.13      6.37 o 
  -9  -3   8        0.43        1.69      5.85 o 
  -8  -3   8      584.75      579.14      6.46 o 
  -7  -3   8      122.64      125.32      4.99 o 
  -6  -3   8      161.73      161.43      8.82 o 
  -5  -3   8     2230.15     2143.62     11.53 o 
  -4  -3   8      309.35      352.10      5.48 o 
  -3  -3   8     2329.16     2387.75     20.83 o 
  -2  -3   8      489.98      458.86      6.21 o 
  -1  -3   8      310.96      305.43      6.04 o 
   0  -3   8     1660.97     1510.27     28.69 o 
   1  -3   8      779.97      759.54     10.08 o 
   2  -3   8        1.20        2.76      7.04 o 
   3  -3   8      241.75      288.27      7.37 o 
   4  -3   8      765.27      827.47      9.56 o 
   5  -3   8      617.37      654.80      7.99 o 
   6  -3   8      375.01      351.18     12.22 o 
   7  -3   8        0.40        2.78      5.90 o 
   8  -3   8      324.11      304.60      9.07 o 
   9  -3   8        3.01        3.90      6.41 o 
  10  -3   8       71.40       61.50      7.23 o 
 -11  -2   8       10.51       13.14      6.42 o 
 -10  -2   8      148.35      155.60     10.16 o 
  -9  -2   8       71.95       70.58      6.32 o 
  -8  -2   8        9.58       14.18      5.83 o 
  -7  -2   8       17.06       10.17      4.93 o 
  -6  -2   8      219.38      207.98      5.16 o 
  -5  -2   8      490.38      439.29      5.62 o 
  -4  -2   8       34.47       33.52      4.61 o 
  -3  -2   8      822.22      791.44      6.40 o 
  -2  -2   8      927.18      997.68      9.35 o 
  -1  -2   8        2.39        4.96      5.09 o 
   0  -2   8      388.56      326.92      6.99 o 
   1  -2   8      583.46      528.94      9.46 o 
   2  -2   8     5753.86     5495.37     23.21 o 
   3  -2   8      404.59      439.31      9.59 o 
   4  -2   8      247.51      254.82      6.26 o 
   5  -2   8      773.31      742.86      9.06 o 
   6  -2   8       93.98       96.52      5.67 o 
   7  -2   8     1055.10     1047.35     12.11 o 
   8  -2   8        5.92       16.38      5.94 o 
   9  -2   8       48.04       53.02      6.28 o 
  10  -2   8       31.90       20.25      6.78 o 
 -11  -1   8      258.33      260.57     26.95 o 
 -10  -1   8        3.72        8.48      7.22 o 
  -9  -1   8      114.20      113.39      5.51 o 
  -8  -1   8      127.38      113.75      5.21 o 
  -7  -1   8       74.63       71.76      4.84 o 
  -6  -1   8     1089.14     1102.44     10.33 o 
  -5  -1   8       43.23       40.82      4.63 o 
  -4  -1   8     5612.41     5393.10     18.96 o 
  -3  -1   8     2460.32     2437.76     17.45 o 
  -2  -1   8     2482.88     2597.26     23.84 o 
  -1  -1   8      523.06      493.68      7.08 o 
   0  -1   8      916.18      901.11     10.67 o 
   1  -1   8    13430.38    13178.13     60.25 o 
   2  -1   8      226.21      216.85      7.24 o 
   3  -1   8     2815.27     2869.71     19.15 o 
   4  -1   8       18.52       11.26      5.55 o 
   5  -1   8       44.19       34.74      5.48 o 
   6  -1   8     1984.87     1986.99     19.82 o 
   7  -1   8       28.98       22.58      5.90 o 
   8  -1   8      146.13      161.41      6.32 o 
   9  -1   8       53.45       64.01      6.66 o 
  10  -1   8        0.53        5.42      6.61 o 
 -11   0   8       64.05       53.74      6.83 o 
 -10   0   8      511.91      505.83     19.33 o 
  -9   0   8      143.83      141.41      5.57 o 
  -8   0   8       53.37       58.65      5.38 o 
  -7   0   8     1151.29     1144.87     10.86 o 
  -6   0   8      650.51      690.95      5.67 o 
  -5   0   8     1269.59     1185.08      6.90 o 
  -4   0   8       14.72       10.25      4.77 o 
  -3   0   8       14.89        6.32      4.64 o 
  -2   0   8      845.51      952.05      8.10 o 
  -1   0   8     3463.54     3481.63     30.90 o 
   0   0   8     1685.56     1555.20     10.79 o 
   1   0   8     1280.67     1211.90     13.15 o 
   2   0   8      450.22      388.29      7.70 o 
   3   0   8      344.84      281.31      7.62 o 
   4   0   8     1753.42     1703.47      9.87 o 
   5   0   8       40.64       45.57      5.76 o 
   6   0   8      266.97      273.15      6.36 o 
   7   0   8      361.31      356.21      6.96 o 
   8   0   8      648.12      622.56     14.70 o 
   9   0   8      321.02      314.70      8.84 o 
  10   0   8      123.99      103.07      9.16 o 
 -11   1   8      180.58      146.96     14.33 o 
 -10   1   8       44.51       41.51      5.91 o 
  -9   1   8      389.51      417.20     17.44 o 
  -8   1   8       62.38       61.32      5.40 o 
  -7   1   8      242.10      239.47      6.59 o 
  -6   1   8      666.46      675.71      6.21 o 
  -5   1   8     1006.73     1096.38     10.07 o 
  -4   1   8      660.18      702.05      7.16 o 
  -3   1   8      394.92      382.08      5.65 o 
  -2   1   8     2026.43     1824.22     22.66 o 
  -1   1   8      209.15      164.64      6.02 o 
   0   1   8        6.18        8.35      5.92 o 
   1   1   8      863.83      986.61      9.70 o 
   2   1   8      576.87      519.88      8.27 o 
   3   1   8     4410.05     4271.50     41.70 o 
   4   1   8     2346.89     2321.40     14.17 o 
   5   1   8      293.58      295.66      6.72 o 
   6   1   8      354.98      327.71      6.66 o 
   7   1   8      787.97      780.61      7.68 o 
   8   1   8      521.38      537.69     10.56 o 
   9   1   8      221.16      227.34     11.10 o 
  10   1   8      133.09      135.39     11.28 o 
 -11   2   8       11.86        8.73      7.35 o 
 -10   2   8      321.81      309.57     37.90 o 
  -9   2   8       33.95       28.80      5.52 o 
  -8   2   8      632.46      637.68     32.70 o 
  -7   2   8     1097.95     1160.37     39.72 o 
  -6   2   8      119.23      105.23      4.82 o 
  -5   2   8        6.23       14.53      4.67 o 
  -4   2   8     1213.54     1250.36      7.18 o 
  -3   2   8     4935.94     4918.29     59.95 o 
  -2   2   8     1122.75     1222.12     21.21 o 
  -1   2   8      938.51      854.37     11.21 o 
   0   2   8      665.15      731.81      8.55 o 
   1   2   8     1622.27     1675.66     20.81 o 
   2   2   8     1221.20     1159.29     23.57 o 
   3   2   8      624.29      643.97     10.16 o 
   4   2   8     4742.14     4822.32     28.33 o 
   5   2   8      291.91      286.68      8.26 o 
   6   2   8      443.89      435.58      7.07 o 
   7   2   8      135.98      133.58      6.38 o 
   8   2   8      103.30      104.80      6.38 o 
   9   2   8      638.61      712.03     22.45 o 
  10   2   8        1.50        4.06      7.13 o 
 -10   3   8      174.52      173.00     27.91 o 
  -9   3   8        0.87        3.34      6.28 o 
  -8   3   8       39.08       47.36      5.34 o 
  -7   3   8      209.09      219.22      5.43 o 
  -6   3   8       12.83       11.82      4.84 o 
  -5   3   8      103.87      107.51      4.77 o 
  -4   3   8     1034.51     1075.77     15.62 o 
  -3   3   8       47.40       39.64      5.13 o 
  -2   3   8      482.84      452.75      6.41 o 
  -1   3   8        1.21        3.55      5.51 o 
   0   3   8      381.36      416.17      7.59 o 
   1   3   8       11.01        8.72      7.21 o 
   2   3   8        7.92       20.01      7.09 o 
   3   3   8     1053.14     1040.81     10.82 o 
   4   3   8      444.49      481.73     10.31 o 
   5   3   8      206.14      214.11      7.04 o 
   6   3   8      303.91      305.16      7.16 o 
   7   3   8       21.93       25.74      6.44 o 
   8   3   8       75.65       89.11      6.83 o 
   9   3   8      397.71      412.65     12.06 o 
 -10   4   8       24.66       40.87      5.95 o 
  -9   4   8      506.99      529.52     74.14 o 
  -8   4   8      214.54      233.78     22.59 o 
  -7   4   8       29.73       20.54      6.25 o 
  -6   4   8      869.20      899.69     59.59 o 
  -5   4   8       20.16       33.25      5.48 o 
  -4   4   8      425.46      455.86     10.61 o 
  -3   4   8      297.98      324.08      9.39 o 
  -2   4   8       14.47       10.30      4.99 o 
  -1   4   8        5.40        4.78      5.31 o 
   0   4   8      145.57      162.80      6.98 o 
   1   4   8      749.54      722.43      9.60 o 
   2   4   8       16.52       25.82      7.34 o 
   3   4   8      623.98      672.25      9.27 o 
   4   4   8      267.45      263.93      8.31 o 
   5   4   8       99.17      116.78      7.24 o 
   6   4   8       32.85       44.71      8.58 o 
   7   4   8      201.11      211.35      7.70 o 
   8   4   8       57.66       52.57      7.19 o 
   9   4   8       20.64       16.01      7.78 o 
 -10   5   8       93.52      109.98     26.64 o 
  -9   5   8      386.09      452.31     74.09 o 
  -8   5   8        4.61       12.26      5.31 o 
  -7   5   8      167.24      162.26     14.07 o 
  -6   5   8      169.09      205.23     16.94 o 
  -5   5   8      736.66      795.01     39.64 o 
  -4   5   8        9.96       16.90      5.56 o 
  -3   5   8        0.51        1.27      5.18 o 
  -2   5   8      650.70      655.49      7.09 o 
  -1   5   8        0.66        2.97      5.78 o 
   0   5   8     1094.50     1181.79      9.50 o 
   1   5   8       14.70       17.58      7.47 o 
   2   5   8      228.72      226.16      8.25 o 
   3   5   8        7.32       13.08      6.76 o 
   4   5   8      806.83      815.33     14.03 o 
   5   5   8      225.43      248.06      8.52 o 
   6   5   8      366.58      374.75     10.73 o 
   7   5   8      350.47      364.13      8.42 o 
   8   5   8       19.95       17.42      7.93 o 
  -9   6   8       74.46       59.99     13.70 o 
  -8   6   8      413.17      418.11     76.92 o 
  -7   6   8      569.81      577.41     76.21 o 
  -6   6   8       16.56       32.13      5.69 o 
  -5   6   8     1000.30      964.06     72.08 o 
  -4   6   8      426.87      437.33     23.90 o 
  -3   6   8      139.84      142.13      6.84 o 
  -2   6   8     1239.43     1312.43     35.95 o 
  -1   6   8       16.62       26.51      6.19 o 
   0   6   8      202.11      198.42      7.30 o 
   1   6   8      124.46      175.79      8.15 o 
   2   6   8      104.54      105.38      7.90 o 
   3   6   8       95.01       83.76      7.19 o 
   4   6   8      183.62      206.98      8.39 o 
   5   6   8        8.74        5.55      8.25 o 
   6   6   8      748.09      845.69     14.48 o 
   7   6   8      139.81      146.59     13.19 o 
   8   6   8       40.42       36.49      8.82 o 
  -8   7   8      329.28      361.06     68.59 o 
  -7   7   8       18.44       22.35      6.46 o 
  -6   7   8       60.77       83.24     11.28 o 
  -5   7   8       12.47       15.08      5.39 o 
  -4   7   8       39.46       34.72      5.70 o 
  -3   7   8      268.89      313.70     20.80 o 
  -2   7   8        0.16        1.35      5.61 o 
  -1   7   8      287.02      291.92     16.56 o 
   0   7   8      411.31      415.83     16.48 o 
   1   7   8        1.20        2.22      7.84 o 
   2   7   8        2.08        1.84      7.95 o 
   3   7   8       87.75       78.00      8.36 o 
   4   7   8       13.62       21.24      8.32 o 
   5   7   8      182.30      194.24      8.28 o 
   6   7   8      144.91      152.76      9.54 o 
   7   7   8       23.60       14.98     13.85 o 
  -8   8   8      285.03      278.82     59.25 o 
  -7   8   8      268.50      335.89     54.97 o 
  -6   8   8      199.33      200.30     35.08 o 
  -5   8   8        0.93        3.95      6.44 o 
  -4   8   8      734.72      731.43    102.00 o 
  -3   8   8      229.54      210.44     27.50 o 
  -2   8   8      135.38      137.94     17.35 o 
  -1   8   8      886.83      819.90     65.26 o 
   0   8   8        5.42        4.30      7.20 o 
   1   8   8      239.40      218.64     23.37 o 
   2   8   8        0.88        6.17      7.48 o 
   3   8   8      502.17      466.27     46.65 o 
   4   8   8      138.70      136.72     23.11 o 
   5   8   8       59.03       57.35      9.40 o 
   6   8   8       15.52        9.72      8.75 o 
  -6   9   8        0.93        2.03      6.58 o 
  -5   9   8       89.26       83.88      8.94 o 
  -4   9   8       30.97       22.90      6.24 o 
  -3   9   8      112.81      110.71     26.21 o 
  -2   9   8       77.53       83.99     16.55 o 
  -1   9   8      201.95      185.61     24.26 o 
   0   9   8      238.05      227.76     34.09 o 
   1   9   8        0.98       -3.23      7.83 o 
   2   9   8      100.21       93.99     13.72 o 
   3   9   8       32.10       26.55      9.28 o 
   4   9   8        3.69        5.24      9.60 o 
  -4  10   8        0.49        2.62      6.70 o 
  -3  10   8       38.22       27.22      7.48 o 
  -2  10   8      151.44      150.71     29.32 o 
  -1  10   8       24.85       13.94      6.88 o 
   0  10   8      379.10      345.30     87.07 o 
   1  10   8        0.33        3.43      7.77 o 
   2  10   8       58.98       43.07      8.87 o 
   0 -12   9      266.05      229.04     24.75 o 
   1 -12   9       16.96       12.33      6.95 o 
  -4 -11   9      115.11      105.38      8.74 o 
  -3 -11   9       60.27       61.34      6.98 o 
  -2 -11   9      101.09       91.39      7.22 o 
  -1 -11   9      527.98      552.08     32.72 o 
   0 -11   9      160.63      144.68      8.61 o 
   1 -11   9      183.11      179.77     15.82 o 
   2 -11   9       10.95        5.93      6.80 o 
   3 -11   9       49.43       45.00     10.17 o 
   4 -11   9       80.56       64.87      6.59 o 
  -5 -10   9      248.81      251.59      7.14 o 
  -4 -10   9      626.18      650.69     22.92 o 
  -3 -10   9      139.90      161.55     10.22 o 
  -2 -10   9       49.42       57.14      6.04 o 
  -1 -10   9        1.74        2.04      6.14 o 
   0 -10   9       24.25       28.95      6.11 o 
   1 -10   9      199.49      177.55     11.59 o 
   2 -10   9        4.87       -0.68      5.94 o 
   3 -10   9      151.50      164.85     13.74 o 
   4 -10   9      161.01      186.61     10.93 o 
   5 -10   9      149.07      120.04      8.82 o 
   6 -10   9       23.27        7.96      7.48 o 
  -7  -9   9       52.42       59.57      6.23 o 
  -6  -9   9       28.26       31.07      6.66 o 
  -5  -9   9      531.04      553.48     13.77 o 
  -4  -9   9      126.35      141.09      6.46 o 
  -3  -9   9       32.57       31.40      7.25 o 
  -2  -9   9      201.52      201.75      6.03 o 
  -1  -9   9       91.52       89.76      5.63 o 
   0  -9   9       83.16       93.49      6.43 o 
   1  -9   9      230.68      242.69      6.55 o 
   2  -9   9        8.42        6.20      6.17 o 
   3  -9   9      247.85      311.33     26.33 o 
   4  -9   9      169.04      157.95      6.88 o 
   5  -9   9       30.60       27.03      6.71 o 
   6  -9   9       28.95       14.38      6.35 o 
   7  -9   9       11.16        9.23      8.80 o 
  -8  -8   9      205.28      215.49      6.98 o 
  -7  -8   9        0.55        1.10      6.70 o 
  -6  -8   9        3.89        2.99      6.21 o 
  -5  -8   9      887.01      850.34      9.29 o 
  -4  -8   9        0.52       -2.51      5.65 o 
  -3  -8   9      724.35      761.12     21.72 o 
  -2  -8   9      728.89      753.25     13.89 o 
  -1  -8   9      466.98      512.41      9.22 o 
   0  -8   9      637.57      658.70     10.13 o 
   1  -8   9       59.53       57.49      6.08 o 
   2  -8   9     1489.12     1524.81     35.63 o 
   3  -8   9      617.67      640.51     29.80 o 
   4  -8   9      551.29      547.31     12.47 o 
   5  -8   9       17.79       22.34      5.83 o 
   6  -8   9       45.22       58.79      6.34 o 
   7  -8   9       68.02       61.29      8.78 o 
   8  -8   9      152.34      120.58      8.25 o 
  -8  -7   9      384.79      412.77      7.15 o 
  -7  -7   9      256.48      249.48      6.16 o 
  -6  -7   9        8.23       10.97      5.62 o 
  -5  -7   9      285.35      285.42      6.19 o 
  -4  -7   9      724.16      696.40      6.55 o 
  -3  -7   9       49.61       69.80      5.56 o 
  -2  -7   9      763.65      773.80     17.15 o 
  -1  -7   9      513.19      541.20      7.48 o 
   0  -7   9      177.30      170.37      5.50 o 
   1  -7   9      663.60      638.38      7.36 o 
   2  -7   9      765.37      780.37     14.98 o 
   3  -7   9      308.76      314.27      8.47 o 
   4  -7   9       90.48       99.25      6.18 o 
   5  -7   9        1.92        4.05      6.16 o 
   6  -7   9        0.45        2.00      6.07 o 
   7  -7   9        3.53        2.70      7.34 o 
   8  -7   9      147.76      130.46      9.11 o 
   9  -7   9       67.19       60.82      7.82 o 
  -9  -6   9      270.69      257.59      6.75 o 
  -8  -6   9       38.20       36.47      6.34 o 
  -7  -6   9      312.77      321.16      6.38 o 
  -6  -6   9       47.92       40.03      5.57 o 
  -5  -6   9       45.66       48.99      5.15 o 
  -4  -6   9      119.51      118.70      5.32 o 
  -3  -6   9       46.19       51.15      5.51 o 
  -2  -6   9     1684.78     1664.19     11.61 o 
  -1  -6   9      854.90      840.80      7.34 o 
   0  -6   9       76.38       98.04      5.83 o 
   1  -6   9       19.15       15.67      5.71 o 
   2  -6   9        6.66        4.36      5.86 o 
   3  -6   9      337.42      354.97      6.36 o 
   4  -6   9      202.33      210.41      6.39 o 
   5  -6   9       74.25       75.18      6.24 o 
   6  -6   9      528.77      553.67      7.69 o 
   7  -6   9       22.99       23.37      7.66 o 
   8  -6   9       80.41       73.17      7.07 o 
   9  -6   9        1.02       -2.69      7.19 o 
 -10  -5   9       43.79       36.77      6.56 o 
  -9  -5   9        6.20        5.56      5.43 o 
  -8  -5   9       56.69       54.45      5.74 o 
  -7  -5   9      130.90      142.39      5.81 o 
  -6  -5   9      220.96      203.18      5.83 o 
  -5  -5   9     1319.47     1216.76     13.28 o 
  -4  -5   9        3.29        7.51      4.97 o 
  -3  -5   9        2.08        4.24      5.11 o 
  -2  -5   9     2290.73     2204.69     18.24 o 
  -1  -5   9      525.06      504.09      6.77 o 
   0  -5   9     3828.68     3695.64     72.33 o 
   1  -5   9        2.66        5.98      5.39 o 
   2  -5   9       11.37       12.12      5.47 o 
   3  -5   9      703.34      720.50      7.31 o 
   4  -5   9      121.93      131.23      6.36 o 
   5  -5   9      514.72      581.25      7.63 o 
   6  -5   9       13.25       13.93      6.07 o 
   7  -5   9        7.26       13.15      7.60 o 
   8  -5   9       12.25       13.48      7.47 o 
   9  -5   9       62.80       56.12      7.48 o 
 -10  -4   9      243.85      250.86      8.11 o 
  -9  -4   9       23.41       27.37      6.18 o 
  -8  -4   9      213.81      212.16      5.75 o 
  -7  -4   9       66.80       79.27      5.27 o 
  -6  -4   9      855.54      850.18     13.00 o 
  -5  -4   9      206.78      193.16      5.61 o 
  -4  -4   9       17.45       11.87      4.77 o 
  -3  -4   9     2402.68     2290.95      9.10 o 
  -2  -4   9      116.45      109.94      5.02 o 
  -1  -4   9     4982.87     4785.53     28.10 o 
   0  -4   9     1278.84     1217.39     24.25 o 
   1  -4   9     1487.69     1595.00     15.85 o 
   2  -4   9       36.05       38.15      5.84 o 
   3  -4   9      140.34      139.81      6.68 o 
   4  -4   9     2470.48     2438.42     51.57 o 
   5  -4   9     1019.18      989.82     12.20 o 
   6  -4   9      632.70      674.85     14.84 o 
   7  -4   9       70.58       52.55      7.01 o 
   8  -4   9        9.25        7.28      5.82 o 
   9  -4   9       30.80       36.88      6.81 o 
  10  -4   9       29.37       17.09      7.40 o 
 -10  -3   9      171.85      183.79      9.54 o 
  -9  -3   9      311.22      302.25      6.13 o 
  -8  -3   9       40.46       42.98      5.67 o 
  -7  -3   9      353.92      344.96      5.61 o 
  -6  -3   9      937.83      902.38      6.77 o 
  -5  -3   9      163.18      167.12      5.12 o 
  -4  -3   9      564.43      562.03     10.37 o 
  -3  -3   9      818.81      791.37      6.83 o 
  -2  -3   9      737.73      665.45      6.86 o 
  -1  -3   9      936.98      899.74      7.86 o 
   0  -3   9     1047.66     1076.41     11.50 o 
   1  -3   9      807.55      720.50     14.45 o 
   2  -3   9     3333.14     3471.28     34.25 o 
   3  -3   9      811.21      842.84      9.39 o 
   4  -3   9     1176.50     1177.04     21.29 o 
   5  -3   9        8.01       12.88      5.91 o 
   6  -3   9     1456.63     1429.32     40.59 o 
   7  -3   9       18.50       23.91      6.07 o 
   8  -3   9       76.27       81.09      6.45 o 
   9  -3   9       36.17       37.93      6.68 o 
  10  -3   9       65.91       46.46      7.30 o 
 -10  -2   9      141.29      146.51      8.97 o 
  -9  -2   9        2.18        5.53      6.32 o 
  -8  -2   9      467.44      466.09      7.33 o 
  -7  -2   9       41.83       42.19      5.05 o 
  -6  -2   9      163.31      155.94      5.35 o 
  -5  -2   9     1071.48     1046.87      6.68 o 
  -4  -2   9      437.80      391.26      5.75 o 
  -3  -2   9        1.36        1.61      4.57 o 
  -2  -2   9       35.75       43.27      5.02 o 
  -1  -2   9     2739.13     2838.33     24.48 o 
   0  -2   9      379.34      292.01      7.74 o 
   1  -2   9     2246.31     2056.52     19.65 o 
   2  -2   9      151.98      167.31      7.76 o 
   3  -2   9      190.41      200.56      8.08 o 
   4  -2   9      312.48      345.70      6.85 o 
   5  -2   9      386.41      387.98      8.96 o 
   6  -2   9      805.00      808.72      7.63 o 
   7  -2   9        5.32        7.55      5.91 o 
   8  -2   9      230.12      255.26     12.94 o 
   9  -2   9        3.79        4.07      6.50 o 
  10  -2   9       24.40       19.45      7.14 o 
 -11  -1   9        2.05        9.33      6.51 o 
 -10  -1   9        4.56        3.94      5.97 o 
  -9  -1   9      383.11      382.71      6.14 o 
  -8  -1   9       62.84       68.88      5.22 o 
  -7  -1   9        1.99        0.36      5.22 o 
  -6  -1   9      748.98      715.26      9.87 o 
  -5  -1   9      347.47      345.78      6.22 o 
  -4  -1   9      319.84      304.72      5.17 o 
  -3  -1   9       76.63       85.12      5.01 o 
  -2  -1   9     2522.86     2595.88     20.48 o 
  -1  -1   9      379.78      330.83      6.59 o 
   0  -1   9     1600.95     1378.34     10.35 o 
   1  -1   9      135.76      140.37      7.13 o 
   2  -1   9     4337.29     4141.07     17.55 o 
   3  -1   9     1084.52     1076.04      9.49 o 
   4  -1   9        8.40       10.78      6.08 o 
   5  -1   9      751.63      694.99      9.08 o 
   6  -1   9       69.73       84.41      6.11 o 
   7  -1   9      790.92      800.11     12.88 o 
   8  -1   9      341.49      364.55     15.08 o 
   9  -1   9      225.02      217.07     10.71 o 
  10  -1   9        9.34        9.58      6.92 o 
 -11   0   9        8.92        3.55      6.78 o 
 -10   0   9        9.19       17.05      5.88 o 
  -9   0   9      304.59      297.18      9.25 o 
  -8   0   9      233.74      239.13      6.84 o 
  -7   0   9       57.48       61.01      4.56 o 
  -6   0   9       49.52       51.34      5.15 o 
  -5   0   9        9.82       15.11      4.87 o 
  -4   0   9       47.69       62.52      4.69 o 
  -3   0   9      909.59      869.61      6.94 o 
  -2   0   9      661.40      650.20      6.92 o 
  -1   0   9      171.66      168.32      5.94 o 
   0   0   9      547.77      584.40      7.99 o 
   1   0   9      893.09      841.85      9.27 o 
   2   0   9      422.38      384.93      7.80 o 
   3   0   9      801.66      815.38     15.37 o 
   4   0   9      541.18      554.69      8.59 o 
   5   0   9      716.51      677.68      7.42 o 
   6   0   9      877.00      815.11      8.80 o 
   7   0   9     1431.14     1431.47     25.18 o 
   8   0   9        2.14        2.75      6.15 o 
   9   0   9      388.03      392.07     24.34 o 
  10   0   9       68.76       69.36      7.34 o 
 -11   1   9      262.86      234.49     34.81 o 
 -10   1   9      118.23      122.91     14.26 o 
  -9   1   9       32.04       30.00      5.83 o 
  -8   1   9      425.32      435.54     21.02 o 
  -7   1   9      110.67      137.60      5.50 o 
  -6   1   9      364.04      424.01      7.16 o 
  -5   1   9       68.44       94.67      4.61 o 
  -4   1   9     1096.23     1026.77     13.20 o 
  -3   1   9      186.05      214.52      5.11 o 
  -2   1   9      773.06      720.86     26.90 o 
  -1   1   9      328.91      420.66      6.84 o 
   0   1   9     1029.69      978.17     18.86 o 
   1   1   9     1834.62     1765.49     30.12 o 
   2   1   9      536.97      576.15      8.42 o 
   3   1   9     1369.66     1318.96     11.83 o 
   4   1   9       70.67       74.81      6.97 o 
   5   1   9      274.34      278.89      6.66 o 
   6   1   9      515.33      526.26      7.45 o 
   7   1   9        2.98        2.37      6.15 o 
   8   1   9      150.08      171.32      6.80 o 
   9   1   9       25.45       24.07      6.93 o 
  10   1   9      139.81      135.67      8.58 o 
 -10   2   9      451.81      426.55     53.78 o 
  -9   2   9       57.12       59.98      7.44 o 
  -8   2   9      212.47      233.26     17.27 o 
  -7   2   9      168.35      160.93      8.07 o 
  -6   2   9     2412.58     2477.09     42.78 o 
  -5   2   9       15.42       17.02      4.76 o 
  -4   2   9      918.32      895.79      8.30 o 
  -3   2   9     1492.57     1522.00     17.47 o 
  -2   2   9      130.55      130.34      5.05 o 
  -1   2   9      736.82      684.13      7.39 o 
   0   2   9        2.25        1.71      6.46 o 
   1   2   9      296.35      303.19      7.71 o 
   2   2   9      176.37      151.78      7.98 o 
   3   2   9      924.88      934.17      9.90 o 
   4   2   9       53.39       53.03      6.68 o 
   5   2   9      515.63      501.24      9.16 o 
   6   2   9      872.44      875.89      8.08 o 
   7   2   9        9.74       15.77      6.21 o 
   8   2   9      257.58      263.98      7.25 o 
   9   2   9        4.72        6.95      7.23 o 
 -10   3   9       60.09       46.02     14.42 o 
  -9   3   9       56.81       76.50     11.15 o 
  -8   3   9        2.22       10.42      5.59 o 
  -7   3   9     1042.62     1013.76     52.91 o 
  -6   3   9      778.77      850.84     27.55 o 
  -5   3   9     1303.93     1341.05     37.93 o 
  -4   3   9      120.12      128.24      5.02 o 
  -3   3   9      104.16      114.09      4.70 o 
  -2   3   9     1062.79     1089.80     20.08 o 
  -1   3   9        4.05       10.10      5.57 o 
   0   3   9     1872.09     1927.51     12.94 o 
   1   3   9      139.34      140.45      7.74 o 
   2   3   9       39.19       51.00      7.82 o 
   3   3   9     2254.52     2285.57     28.10 o 
   4   3   9     1353.46     1412.32     11.56 o 
   5   3   9      778.87      805.49      8.69 o 
   6   3   9        0.90        0.84      6.74 o 
   7   3   9       44.42       44.62      7.06 o 
   8   3   9      182.36      190.86      7.42 o 
   9   3   9      220.87      234.87      8.56 o 
 -10   4   9       48.40       46.81     13.71 o 
  -9   4   9       71.55       69.64      9.29 o 
  -8   4   9        2.18        1.79      5.76 o 
  -7   4   9       55.51       72.88     10.54 o 
  -6   4   9       96.26      111.16      9.95 o 
  -5   4   9      130.52      144.65     12.40 o 
  -4   4   9      603.07      600.54     23.44 o 
  -3   4   9       62.35       71.79      6.08 o 
  -2   4   9     1805.87     1896.88     16.75 o 
  -1   4   9      102.12       96.66      6.20 o 
   0   4   9       46.23       45.58      6.77 o 
   1   4   9      234.69      236.50      8.19 o 
   2   4   9      253.59      270.11      8.26 o 
   3   4   9      518.90      529.35     11.26 o 
   4   4   9      861.21      911.98     10.08 o 
   5   4   9     1034.36     1056.01     10.59 o 
   6   4   9       62.17       66.68      9.52 o 
   7   4   9        1.54        4.57      7.21 o 
   8   4   9      282.81      316.43      8.48 o 
   9   4   9      366.31      374.93     17.46 o 
  -9   5   9       19.05        8.07      6.11 o 
  -8   5   9     1049.13     1083.32    164.61 o 
  -7   5   9       28.45       24.23      5.68 o 
  -6   5   9      236.84      229.41     22.64 o 
  -5   5   9     1931.77     2002.83    108.07 o 
  -4   5   9       46.42       62.41      5.21 o 
  -3   5   9     2370.00     2531.92     87.29 o 
  -2   5   9      121.76      119.31      6.20 o 
  -1   5   9       39.93       54.26      5.80 o 
   0   5   9      734.05      718.05     28.53 o 
   1   5   9      580.92      584.33     11.70 o 
   2   5   9     2030.45     1929.54     37.62 o 
   3   5   9        7.76       14.19      8.15 o 
   4   5   9       14.27       18.77      7.88 o 
   5   5   9       43.39       58.04      8.22 o 
   6   5   9      248.87      281.08      9.13 o 
   7   5   9      113.89      124.56      9.82 o 
   8   5   9        0.00        2.02      8.57 o 
  -9   6   9      444.08      414.54     86.14 o 
  -8   6   9      102.95      140.36     27.41 o 
  -7   6   9      182.87      253.83     37.15 o 
  -6   6   9      131.59      151.40     19.14 o 
  -5   6   9       96.93      109.33      9.04 o 
  -4   6   9      694.01      789.97     42.29 o 
  -3   6   9       11.49       14.25      5.79 o 
  -2   6   9      194.44      214.18      9.34 o 
  -1   6   9        3.29        4.48      6.23 o 
   0   6   9      134.76      149.60      8.11 o 
   1   6   9      729.66      724.00     25.24 o 
   2   6   9       37.27       36.47      6.93 o 
   3   6   9        9.44       14.78      7.85 o 
   4   6   9        0.60       -0.35      8.08 o 
   5   6   9      597.59      615.96      9.90 o 
   6   6   9       50.05       59.36      9.01 o 
   7   6   9      141.98      169.34     13.62 o 
  -8   7   9        6.02       10.64      6.70 o 
  -7   7   9      144.09      153.09     33.31 o 
  -6   7   9       75.05       64.95     10.83 o 
  -5   7   9      167.07      197.38     25.62 o 
  -4   7   9      118.66      115.37     10.79 o 
  -3   7   9       52.36       58.70      7.02 o 
  -2   7   9       67.02       65.32      6.36 o 
  -1   7   9      206.74      232.43     12.41 o 
   0   7   9      123.71      104.21     13.32 o 
   1   7   9        5.84        9.89      8.00 o 
   2   7   9        9.90       15.79      8.08 o 
   3   7   9       15.75       23.11      7.50 o 
   4   7   9       65.28       64.55      7.90 o 
   5   7   9        0.63        3.79      8.78 o 
   6   7   9      144.50      148.96      9.68 o 
  -7   8   9      126.90      127.78     26.31 o 
  -6   8   9      119.96       95.03     19.22 o 
  -5   8   9        0.35        6.49      6.35 o 
  -4   8   9       10.68        5.73      6.55 o 
  -3   8   9      689.13      656.00     81.61 o 
  -2   8   9      466.05      451.39     53.10 o 
  -1   8   9      225.34      203.82     18.68 o 
   0   8   9      286.85      260.89     54.55 o 
   1   8   9       46.06       55.49     14.61 o 
   2   8   9       66.53       57.51      8.74 o 
   3   8   9      188.20      178.18      9.32 o 
   4   8   9      200.33      175.94     25.04 o 
   5   8   9      227.48      220.22     10.22 o 
  -6   9   9      152.86      145.06     30.95 o 
  -5   9   9        0.84        3.45      6.69 o 
  -4   9   9      132.03      111.48     18.86 o 
  -3   9   9      336.28      331.12     65.19 o 
  -2   9   9       23.24       20.56      7.24 o 
  -1   9   9      269.05      293.19     36.21 o 
   0   9   9       23.20       21.47      9.14 o 
   1   9   9      158.02      136.65     18.37 o 
   2   9   9       12.79       10.58      9.18 o 
   3   9   9       46.81       42.89     16.84 o 
   4   9   9      257.93      226.18     15.67 o 
  -4  10   9       65.77       31.99     10.93 o 
  -3  10   9        0.49       -0.46      7.14 o 
  -2  10   9       11.78       13.97      7.25 o 
  -1  10   9      504.23      449.98    109.31 o 
   0  10   9      143.16       86.47     13.84 o 
   1  10   9      204.42      140.27      9.51 o 
  -3 -11  10       11.17       12.75      8.32 o 
  -2 -11  10      148.65      127.98      7.08 o 
  -1 -11  10       53.66       48.53      6.53 o 
   0 -11  10      207.73      177.49     14.26 o 
   1 -11  10      112.22      103.19     10.04 o 
   2 -11  10       77.72       66.21     11.40 o 
   3 -11  10       13.92       13.76      6.61 o 
   4 -11  10      160.80      131.34     21.76 o 
  -5 -10  10      279.26      296.52      7.22 o 
  -4 -10  10       65.17       71.19      7.05 o 
  -3 -10  10      184.83      215.18     15.14 o 
  -2 -10  10       24.65       23.56      6.40 o 
  -1 -10  10        3.40        2.37      6.12 o 
   0 -10  10      177.05      194.48      6.63 o 
   1 -10  10       54.97       41.98      6.62 o 
   2 -10  10      100.28      106.25      9.33 o 
   3 -10  10       60.12       46.10      6.42 o 
   4 -10  10       13.98       13.45      6.96 o 
   5 -10  10       26.36       21.90      7.38 o 
   6 -10  10        9.21        8.43      7.42 o 
  -7  -9  10       81.14       92.97      6.78 o 
  -6  -9  10      406.96      418.40      7.35 o 
  -5  -9  10       21.69       28.17      6.51 o 
  -4  -9  10     1054.40     1045.88     21.07 o 
  -3  -9  10      226.28      239.38      7.32 o 
  -2  -9  10      446.49      465.50     12.53 o 
  -1  -9  10      105.04      121.04      6.37 o 
   0  -9  10      149.96      155.52      6.60 o 
   1  -9  10      359.91      370.37      8.42 o 
   2  -9  10      347.11      351.32     13.70 o 
   3  -9  10      275.80      267.49     15.71 o 
   4  -9  10       12.84       11.23      6.02 o 
   5  -9  10        5.90       12.62      6.77 o 
   6  -9  10      110.72       85.13      7.46 o 
   7  -9  10       64.92       45.62      7.30 o 
  -8  -8  10       12.92       11.88      6.61 o 
  -7  -8  10        6.41        9.36      6.16 o 
  -6  -8  10       10.59       11.59      6.26 o 
  -5  -8  10      288.41      298.77      6.04 o 
  -4  -8  10      951.00      979.20     13.57 o 
  -3  -8  10       96.74      105.42      6.18 o 
  -2  -8  10      173.34      181.05      7.53 o 
  -1  -8  10      253.56      255.41      5.91 o 
   0  -8  10      232.21      233.10      6.55 o 
   1  -8  10      976.47     1018.29      9.67 o 
   2  -8  10        4.18       14.54      5.50 o 
   3  -8  10      619.18      675.68     23.22 o 
   4  -8  10       18.44       27.38      6.39 o 
   5  -8  10       25.67       27.74      6.14 o 
   6  -8  10      133.62      149.28      6.73 o 
   7  -8  10        1.34        3.25      7.25 o 
   8  -8  10      168.23      174.63      7.79 o 
  -8  -7  10        8.07        7.44      6.65 o 
  -7  -7  10      236.15      241.79      6.28 o 
  -6  -7  10      149.19      154.94      5.93 o 
  -5  -7  10        2.10        2.61      5.73 o 
  -4  -7  10      275.22      270.10      5.82 o 
  -3  -7  10       38.28       47.49      5.59 o 
  -2  -7  10     2160.71     2150.95     26.66 o 
  -1  -7  10      107.30      123.08      5.93 o 
   0  -7  10      293.99      282.60      6.89 o 
   1  -7  10      837.55      793.65      7.21 o 
   2  -7  10      475.51      471.46      9.87 o 
   3  -7  10      873.11      929.30     22.94 o 
   4  -7  10      191.24      237.10      6.79 o 
   5  -7  10      714.50      736.15     12.97 o 
   6  -7  10        0.25       -0.70      6.72 o 
   7  -7  10      117.73      153.62      8.75 o 
   8  -7  10      567.60      515.39     46.06 o 
  -9  -6  10        7.52        8.56      6.79 o 
  -8  -6  10      942.70      953.12     11.32 o 
  -7  -6  10      129.13      138.65      5.92 o 
  -6  -6  10      364.97      350.83      6.29 o 
  -5  -6  10       53.26       55.65      5.60 o 
  -4  -6  10       19.36       33.39      5.41 o 
  -3  -6  10     1434.25     1429.16     12.51 o 
  -2  -6  10      427.02      442.73      6.30 o 
  -1  -6  10     2922.13     2878.65     75.38 o 
   0  -6  10        1.44        7.73      5.05 o 
   1  -6  10       33.55       41.46      6.01 o 
   2  -6  10     3529.91     3438.36     98.73 o 
   3  -6  10        4.81        5.41      5.65 o 
   4  -6  10      454.80      471.85      7.29 o 
   5  -6  10       37.20       35.50      6.25 o 
   6  -6  10        8.05        8.57      5.95 o 
   7  -6  10       74.66       75.89      7.64 o 
   8  -6  10      147.74      154.62     10.67 o 
   9  -6  10      231.87      183.65     31.85 o 
  -9  -5  10      208.04      231.06      5.94 o 
  -8  -5  10      148.66      142.99      5.64 o 
  -7  -5  10       21.42       21.83      5.71 o 
  -6  -5  10        6.58        3.67      5.48 o 
  -5  -5  10        2.50        1.55      4.84 o 
  -4  -5  10     2487.38     2385.17     20.54 o 
  -3  -5  10      421.04      375.26      6.20 o 
  -2  -5  10      480.40      508.56      6.69 o 
  -1  -5  10      573.48      558.32      6.63 o 
   0  -5  10      115.87      142.08      6.23 o 
   1  -5  10       78.63       79.34      6.81 o 
   2  -5  10      165.21      176.66      6.24 o 
   3  -5  10      603.53      617.31     11.95 o 
   4  -5  10      217.90      243.91      6.98 o 
   5  -5  10      138.96      142.68      6.76 o 
   6  -5  10      715.29      753.54     16.92 o 
   7  -5  10       32.43       31.14      9.64 o 
   8  -5  10      155.76      148.92     14.33 o 
   9  -5  10       20.18       14.15      7.45 o 
 -10  -4  10      273.18      266.11     12.76 o 
  -9  -4  10      341.83      363.77      7.84 o 
  -8  -4  10       57.32       57.80      5.61 o 
  -7  -4  10       20.53       18.75      5.54 o 
  -6  -4  10       89.25       90.47      5.53 o 
  -5  -4  10      272.82      249.06      5.44 o 
  -4  -4  10      442.49      409.21      9.07 o 
  -3  -4  10      717.08      685.84      6.48 o 
  -2  -4  10      383.17      354.15      6.08 o 
  -1  -4  10      937.27      870.45      7.50 o 
   0  -4  10      995.62      962.98     14.07 o 
   1  -4  10     2324.35     2195.04     41.99 o 
   2  -4  10       30.52       51.47      6.65 o 
   3  -4  10     1143.21     1095.97     10.05 o 
   4  -4  10     1954.75     1937.12     26.79 o 
   5  -4  10       61.53       58.06      6.56 o 
   6  -4  10     1700.22     1687.60     30.56 o 
   7  -4  10     1273.33     1226.34     51.71 o 
   8  -4  10       25.73       18.33      6.67 o 
   9  -4  10       52.35       45.51      7.33 o 
 -10  -3  10       21.24       18.47      5.97 o 
  -9  -3  10      120.34      116.65      5.91 o 
  -8  -3  10       46.89       50.55      5.43 o 
  -7  -3  10       73.50       71.44      5.01 o 
  -6  -3  10        2.98        3.14      5.23 o 
  -5  -3  10       31.01       32.97      5.98 o 
  -4  -3  10       15.45       14.29      5.86 o 
  -3  -3  10      224.48      240.00      6.65 o 
  -2  -3  10     2693.01     2616.43     14.60 o 
  -1  -3  10      442.73      411.33      6.27 o 
   0  -3  10      585.96      498.63      7.21 o 
   1  -3  10       38.92       40.76      7.38 o 
   2  -3  10      371.95      366.34      7.85 o 
   3  -3  10       76.53       55.44      7.31 o 
   4  -3  10      221.02      235.30      7.89 o 
   5  -3  10      466.63      437.77      7.30 o 
   6  -3  10      176.36      170.30      8.18 o 
   7  -3  10      766.52      778.23     16.31 o 
   8  -3  10       14.31       14.90      6.55 o 
   9  -3  10        5.73        7.07      6.99 o 
  10  -3  10      355.85      314.78     44.88 o 
 -10  -2  10       73.21       72.03      5.65 o 
  -9  -2  10       98.18      112.66      7.14 o 
  -8  -2  10      439.74      440.62      6.97 o 
  -7  -2  10      699.99      680.13      8.95 o 
  -6  -2  10     1053.03     1034.08     10.49 o 
  -5  -2  10       67.54       73.35      5.15 o 
  -4  -2  10      384.24      423.80      5.88 o 
  -3  -2  10      719.14      680.19      8.17 o 
  -2  -2  10      764.36      685.91      6.60 o 
  -1  -2  10       21.71        6.92      5.44 o 
   0  -2  10      314.88      365.35      7.93 o 
   1  -2  10     1977.49     1914.62     22.18 o 
   2  -2  10     2821.13     2872.00     19.46 o 
   3  -2  10      449.55      465.06      8.54 o 
   4  -2  10      834.93      788.26      8.47 o 
   5  -2  10      434.65      420.60      9.52 o 
   6  -2  10      267.06      264.93      7.01 o 
   7  -2  10       98.90      110.61      6.38 o 
   8  -2  10        2.25        6.78      6.44 o 
   9  -2  10       36.50       32.99      6.88 o 
  10  -2  10        0.74        3.34      7.59 o 
 -10  -1  10      669.58      630.00     41.85 o 
  -9  -1  10      281.84      275.38      6.87 o 
  -8  -1  10     1047.75     1063.17     12.54 o 
  -7  -1  10      565.19      557.78      6.03 o 
  -6  -1  10        2.67        4.22      5.04 o 
  -5  -1  10        8.40        3.39      4.65 o 
  -4  -1  10       42.48       44.13      4.95 o 
  -3  -1  10      759.05      656.79      6.40 o 
  -2  -1  10      158.67      122.41      5.40 o 
  -1  -1  10        6.03        6.43      5.38 o 
   0  -1  10        9.47        4.54      6.20 o 
   1  -1  10      751.36      656.87      8.76 o 
   2  -1  10       11.57        3.84      7.60 o 
   3  -1  10      377.40      341.96      7.51 o 
   4  -1  10       32.37       29.74      5.96 o 
   5  -1  10      238.20      215.45      7.98 o 
   6  -1  10      947.81      930.84     14.36 o 
   7  -1  10       12.93       14.40      6.11 o 
   8  -1  10      831.58      806.96     34.42 o 
   9  -1  10       69.08       68.41      7.30 o 
  10  -1  10        0.34        1.75      7.63 o 
 -10   0  10      149.63      152.33     14.98 o 
  -9   0  10      149.24      164.43     10.79 o 
  -8   0  10     1134.78     1177.38     27.68 o 
  -7   0  10      182.00      197.96      5.10 o 
  -6   0  10      899.99      907.29     13.30 o 
  -5   0  10       23.54       16.92      4.38 o 
  -4   0  10      424.97      434.32      5.89 o 
  -3   0  10        7.67       10.26      4.55 o 
  -2   0  10      555.21      565.26      6.49 o 
  -1   0  10     3239.10     3209.11     46.20 o 
   0   0  10     2546.35     2520.76     30.33 o 
   1   0  10       44.13       25.74      6.22 o 
   2   0  10     1075.50     1097.11      9.70 o 
   3   0  10     1278.22     1144.69     11.45 o 
   4   0  10       78.16      103.30      7.53 o 
   5   0  10     1015.94      992.46     11.41 o 
   6   0  10      255.71      251.94      6.91 o 
   7   0  10        0.54        4.07      6.46 o 
   8   0  10      898.60      898.73     37.63 o 
   9   0  10      122.93      146.34      9.37 o 
  10   0  10      140.35      128.77     15.89 o 
 -10   1  10        4.73        9.49      5.98 o 
  -9   1  10      220.86      215.51     15.57 o 
  -8   1  10       14.28       12.62      5.25 o 
  -7   1  10      252.89      266.87      5.46 o 
  -6   1  10      307.41      297.47      5.23 o 
  -5   1  10      704.10      674.99     10.13 o 
  -4   1  10      265.59      287.31      5.58 o 
  -3   1  10      332.00      311.10      5.80 o 
  -2   1  10     1930.83     1887.94     31.37 o 
  -1   1  10      832.40      831.01     22.71 o 
   0   1  10       42.78       44.64      5.71 o 
   1   1  10       64.62       95.49      6.65 o 
   2   1  10     1647.38     1631.05     16.02 o 
   3   1  10      153.39      154.12      8.02 o 
   4   1  10      336.76      325.61      7.27 o 
   5   1  10      137.02      139.59      6.32 o 
   6   1  10      113.38      112.37      6.40 o 
   7   1  10      588.46      621.23      8.90 o 
   8   1  10       25.08       30.44      6.62 o 
   9   1  10      310.20      334.85     14.72 o 
 -10   2  10       98.23      107.38     20.35 o 
  -9   2  10       13.63       12.78      5.96 o 
  -8   2  10      220.23      207.56     12.23 o 
  -7   2  10       79.62       94.73      5.55 o 
  -6   2  10      708.51      727.91     12.00 o 
  -5   2  10      846.79      907.12     10.63 o 
  -4   2  10      389.56      404.32      5.64 o 
  -3   2  10      813.54      780.04     10.24 o 
  -2   2  10      129.70      123.95      5.65 o 
  -1   2  10       66.63       76.74      5.77 o 
   0   2  10      853.17      818.41      8.73 o 
   1   2  10     1162.02     1119.39     10.22 o 
   2   2  10      457.98      464.83     13.00 o 
   3   2  10      101.44      113.08      7.63 o 
   4   2  10     1539.88     1532.53     10.73 o 
   5   2  10      926.86      928.78     10.98 o 
   6   2  10       97.41      102.38      6.87 o 
   7   2  10      402.59      410.64      7.94 o 
   8   2  10       84.11       80.72      7.16 o 
   9   2  10       25.21       31.61      7.72 o 
 -10   3  10      184.20      166.47     38.06 o 
  -9   3  10        1.66        3.32      5.73 o 
  -8   3  10       35.47       37.44      5.75 o 
  -7   3  10      276.55      272.68     17.05 o 
  -6   3  10      332.68      375.50     15.87 o 
  -5   3  10      836.36      846.43     26.28 o 
  -4   3  10      272.88      278.77      8.73 o 
  -3   3  10     1464.71     1420.15     31.85 o 
  -2   3  10      682.14      710.43      9.01 o 
  -1   3  10        4.64        5.68      5.66 o 
   0   3  10     1464.58     1501.58     10.25 o 
   1   3  10       36.87       32.90      7.35 o 
   2   3  10      489.33      503.27      9.49 o 
   3   3  10      431.99      417.49      8.92 o 
   4   3  10      575.86      584.93      9.94 o 
   5   3  10       18.48       17.99      7.00 o 
   6   3  10      129.64      132.19      7.13 o 
   7   3  10        8.82        7.44      7.17 o 
   8   3  10      110.26      107.61      7.82 o 
   9   3  10       85.58       88.07      8.65 o 
 -10   4  10        9.98        6.43      6.83 o 
  -9   4  10      273.69      287.25     46.24 o 
  -8   4  10       56.34       42.26      8.32 o 
  -7   4  10       47.54       50.44      6.11 o 
  -6   4  10     1737.88     1745.48    158.29 o 
  -5   4  10       27.16       21.92      5.32 o 
  -4   4  10     1565.35     1648.77     58.33 o 
  -3   4  10       10.74       10.37      5.95 o 
  -2   4  10      179.23      178.79      6.72 o 
  -1   4  10      113.01      100.03      6.36 o 
   0   4  10      143.70      149.00      7.32 o 
   1   4  10     1542.63     1567.98     11.69 o 
   2   4  10      269.14      298.94      8.59 o 
   3   4  10        8.99       17.11      7.60 o 
   4   4  10       61.93       85.34      7.95 o 
   5   4  10      275.25      308.42      9.39 o 
   6   4  10       47.49       48.43     13.49 o 
   7   4  10       27.72       28.69      7.91 o 
   8   4  10      192.24      204.68      8.66 o 
  -9   5  10      285.44      293.09     56.72 o 
  -8   5  10       61.30       71.28     11.19 o 
  -7   5  10      100.83      107.03     15.73 o 
  -6   5  10       41.72       61.60      5.48 o 
  -5   5  10      344.95      404.14     25.68 o 
  -4   5  10     1111.45     1222.01     57.57 o 
  -3   5  10      335.87      366.52     17.14 o 
  -2   5  10        1.15        5.90      5.93 o 
  -1   5  10      449.02      471.16     12.81 o 
   0   5  10      418.21      411.05      8.82 o 
   1   5  10      777.37      749.82     11.36 o 
   2   5  10      274.52      245.56      7.60 o 
   3   5  10       53.56       68.50      7.89 o 
   4   5  10       86.28       98.50      8.16 o 
   5   5  10       62.15       57.06      8.41 o 
   6   5  10       48.30       52.28      8.77 o 
   7   5  10       25.53       33.89      9.32 o 
   8   5  10      121.25      111.78     36.60 o 
  -9   6  10        4.96        4.95      6.12 o 
  -8   6  10      268.82      273.10     47.40 o 
  -7   6  10       83.05       85.20     14.76 o 
  -6   6  10        5.08        6.18      5.50 o 
  -5   6  10       28.65       18.65      5.87 o 
  -4   6  10      320.34      321.69     23.12 o 
  -3   6  10        4.95        3.79      5.18 o 
  -2   6  10      375.69      405.13     15.35 o 
  -1   6  10       72.43       68.99      6.86 o 
   0   6  10       14.69       14.85      7.01 o 
   1   6  10        0.28       -6.63      7.04 o 
   2   6  10      410.21      418.00      8.28 o 
   3   6  10      200.66      205.15      8.63 o 
   4   6  10        2.14       10.53      8.18 o 
   5   6  10      140.76      142.04      9.03 o 
   6   6  10       75.87       82.30      9.30 o 
   7   6  10      171.22      178.20     14.05 o 
  -8   7  10      730.28      801.58    185.89 o 
  -7   7  10        5.25        1.42      6.42 o 
  -6   7  10       24.24       29.67      6.14 o 
  -5   7  10      112.21      119.26     17.09 o 
  -4   7  10      707.58      668.28     80.39 o 
  -3   7  10      854.21      910.70     78.45 o 
  -2   7  10        9.44       14.15      6.41 o 
  -1   7  10     1082.53     1079.15     68.80 o 
   0   7  10       85.41       76.05      8.46 o 
   1   7  10      275.96      261.59     29.47 o 
   2   7  10      320.77      323.13     28.04 o 
   3   7  10        4.84       -6.93      8.49 o 
   4   7  10      750.46      790.95     10.75 o 
   5   7  10       36.82       48.40      9.17 o 
   6   7  10        1.21        4.20      9.63 o 
  -7   8  10       13.29       16.87      6.62 o 
  -6   8  10        9.56        5.05      6.97 o 
  -5   8  10        0.47        3.19      5.81 o 
  -4   8  10      682.90      713.77    103.12 o 
  -3   8  10        1.12        0.26      6.21 o 
  -2   8  10      285.48      266.77     40.31 o 
  -1   8  10       64.50       64.58      9.20 o 
   0   8  10      326.36      270.17     39.51 o 
   1   8  10       27.07       22.64      7.61 o 
   2   8  10       12.60       21.04      8.80 o 
   3   8  10      422.80      398.31     13.98 o 
   4   8  10      328.66      284.89     39.01 o 
   5   8  10        2.45       11.87      9.71 o 
  -5   9  10        4.44        1.91      6.78 o 
  -4   9  10        0.25       -1.57      6.81 o 
  -3   9  10       69.45       56.54     13.15 o 
  -2   9  10      348.84      292.11     59.95 o 
  -1   9  10      232.50      204.34     43.65 o 
   0   9  10      347.70      269.24     22.88 o 
   1   9  10        6.07        5.79      8.27 o 
   2   9  10        7.92        6.92      9.34 o 
   3   9  10      263.52      186.79     38.85 o 
  -2  10  10      136.59      119.27     34.51 o 
  -1  10  10       21.60       17.77     12.10 o 
   0  10  10      352.56      198.69     37.47 o 
  -3 -11  11       14.19       13.11      7.36 o 
  -2 -11  11        2.53        5.74      7.16 o 
  -1 -11  11      286.39      288.08     10.15 o 
   0 -11  11       16.94       10.55      7.29 o 
   1 -11  11      604.85      552.61     54.59 o 
   2 -11  11       35.36       25.33      7.32 o 
   3 -11  11       15.57        8.92      7.06 o 
  -5 -10  11      146.51      151.84      7.47 o 
  -4 -10  11      180.35      194.16     17.04 o 
  -3 -10  11      368.32      388.75     24.02 o 
  -2 -10  11      119.03      110.93      9.79 o 
  -1 -10  11      285.58      275.89      9.21 o 
   0 -10  11       16.83       11.95      6.34 o 
   1 -10  11      206.84      210.36     15.31 o 
   2 -10  11      120.45      102.50     12.43 o 
   3 -10  11       60.12       61.13      6.31 o 
   4 -10  11       35.26       23.14      7.19 o 
   5 -10  11       93.98       65.32      7.50 o 
  -6  -9  11        7.94        5.26      6.76 o 
  -5  -9  11      447.81      505.01     19.05 o 
  -4  -9  11      252.81      279.97      6.53 o 
  -3  -9  11      647.60      642.64     11.87 o 
  -2  -9  11      116.00      114.67      7.21 o 
  -1  -9  11      301.20      322.30     11.36 o 
   0  -9  11      143.91      152.98      6.52 o 
   1  -9  11      680.36      709.42     25.41 o 
   2  -9  11      788.25      779.56     53.90 o 
   3  -9  11      418.25      427.35     29.65 o 
   4  -9  11      101.38      107.67      6.60 o 
   5  -9  11        0.56        2.07      6.94 o 
   6  -9  11       99.57       92.61      7.78 o 
  -7  -8  11       65.62       70.63      6.41 o 
  -6  -8  11      144.11      135.46      6.29 o 
  -5  -8  11      344.56      345.86      6.44 o 
  -4  -8  11      134.98      133.12      5.90 o 
  -3  -8  11      956.78      954.03     12.20 o 
  -2  -8  11       92.64       96.27      5.99 o 
  -1  -8  11       17.20       17.21      5.92 o 
   0  -8  11     1233.63     1308.45     26.32 o 
   1  -8  11       15.26       17.79      5.78 o 
   2  -8  11     1389.37     1369.72     61.74 o 
   3  -8  11      164.73      170.38      7.27 o 
   4  -8  11       78.14       71.56      6.68 o 
   5  -8  11       16.54       13.69      6.40 o 
   6  -8  11       61.87       69.92      7.51 o 
   7  -8  11      605.58      653.72     19.99 o 
  -8  -7  11       88.69      100.69      6.81 o 
  -7  -7  11      109.95      109.01      6.52 o 
  -6  -7  11        5.97        5.70      5.70 o 
  -5  -7  11       92.12       95.02      5.67 o 
  -4  -7  11      610.43      631.98      6.55 o 
  -3  -7  11      108.34      108.36      5.75 o 
  -2  -7  11       55.41       48.23      5.79 o 
  -1  -7  11      876.17      897.72     23.92 o 
   0  -7  11       76.73       70.14      6.43 o 
   1  -7  11      798.80      800.79      8.25 o 
   2  -7  11       19.84       18.77      6.15 o 
   3  -7  11      215.21      211.90      6.88 o 
   4  -7  11      209.97      240.43      6.70 o 
   5  -7  11        0.54        5.01      6.27 o 
   6  -7  11        7.07       10.19      6.47 o 
   7  -7  11        6.71        8.95      7.43 o 
   8  -7  11       74.27       53.44      7.44 o 
  -9  -6  11       21.92       25.30      6.24 o 
  -8  -6  11        0.46        8.70      6.46 o 
  -7  -6  11      226.43      197.18      6.03 o 
  -6  -6  11      185.52      176.17      6.08 o 
  -5  -6  11       66.20       55.54      5.38 o 
  -4  -6  11      108.97      122.10      5.43 o 
  -3  -6  11      408.85      414.40      6.12 o 
  -2  -6  11        5.32        4.92      5.34 o 
  -1  -6  11     2657.98     2506.67     32.76 o 
   0  -6  11        0.24       -3.28      5.71 o 
   1  -6  11      277.90      295.29      7.11 o 
   2  -6  11       77.02       75.70      6.55 o 
   3  -6  11      302.86      312.35      7.18 o 
   4  -6  11       47.14       47.07      6.20 o 
   5  -6  11      368.18      415.79      7.67 o 
   6  -6  11      235.05      250.53      6.97 o 
   7  -6  11       79.00       81.18     10.48 o 
   8  -6  11      205.68      198.07      8.52 o 
  -9  -5  11      259.99      240.53      6.63 o 
  -8  -5  11        2.35        1.19      6.14 o 
  -7  -5  11      493.97      490.16      9.95 o 
  -6  -5  11        1.44        6.58      5.54 o 
  -5  -5  11       22.82       18.86      5.11 o 
  -4  -5  11      205.12      206.29      5.63 o 
  -3  -5  11      306.00      283.12      6.05 o 
  -2  -5  11      652.51      658.70     10.60 o 
  -1  -5  11     1251.39     1260.35     13.77 o 
   0  -5  11     1213.02     1213.85     14.10 o 
   1  -5  11      264.53      246.13      6.53 o 
   2  -5  11      454.55      448.34      9.11 o 
   3  -5  11     1269.13     1217.22     16.73 o 
   4  -5  11      764.13      757.81     13.70 o 
   5  -5  11     1500.52     1500.46     33.70 o 
   6  -5  11        8.56       12.47      6.28 o 
   7  -5  11      253.98      228.42      9.13 o 
   8  -5  11       97.41       91.26      7.39 o 
   9  -5  11      332.36      258.48     38.93 o 
 -10  -4  11      103.84       91.24      6.04 o 
  -9  -4  11      150.87      163.24      6.35 o 
  -8  -4  11        0.46        1.02      5.88 o 
  -7  -4  11       27.64       29.60      5.33 o 
  -6  -4  11      166.50      177.85      5.22 o 
  -5  -4  11      513.41      498.15      6.17 o 
  -4  -4  11     1895.53     1737.22     22.83 o 
  -3  -4  11        3.73        8.62      4.71 o 
  -2  -4  11     1295.78     1217.51      7.98 o 
  -1  -4  11     2123.48     2070.26      9.89 o 
   0  -4  11       41.29       45.74      6.39 o 
   1  -4  11        0.34       -3.73      7.70 o 
   2  -4  11      299.15      292.79      8.17 o 
   3  -4  11       65.31       65.29      6.85 o 
   4  -4  11      594.92      582.01     11.72 o 
   5  -4  11      212.82      197.39      7.49 o 
   6  -4  11      219.67      211.77      7.18 o 
   7  -4  11      107.03      109.79      6.58 o 
   8  -4  11        0.52        5.00      6.99 o 
   9  -4  11      179.48      168.43     25.97 o 
 -10  -3  11      380.42      391.04     18.49 o 
  -9  -3  11      147.52      141.81      6.41 o 
  -8  -3  11      183.70      196.13      5.76 o 
  -7  -3  11       46.25       37.14      6.39 o 
  -6  -3  11       29.21       37.63      5.33 o 
  -5  -3  11     1684.68     1549.96     19.69 o 
  -4  -3  11      297.57      285.17      6.70 o 
  -3  -3  11      678.68      595.75     10.44 o 
  -2  -3  11      218.48      210.39      5.77 o 
  -1  -3  11        0.61        1.69      5.59 o 
   0  -3  11      145.51      130.08      6.18 o 
   1  -3  11     1646.51     1664.13     11.88 o 
   2  -3  11     1127.53     1106.95     10.46 o 
   3  -3  11      836.98      836.10      9.63 o 
   4  -3  11      101.27       84.18      7.47 o 
   5  -3  11        3.44        2.92      6.60 o 
   6  -3  11      294.23      315.86      9.05 o 
   7  -3  11        5.35        7.70      6.56 o 
   8  -3  11      105.91      105.30      6.91 o 
   9  -3  11        0.22       -0.28      7.30 o 
 -10  -2  11      386.29      395.60     30.00 o 
  -9  -2  11      508.28      531.62     11.52 o 
  -8  -2  11      184.44      179.47      5.43 o 
  -7  -2  11      853.69      853.12      7.87 o 
  -6  -2  11       11.00       14.91      5.20 o 
  -5  -2  11        1.51        4.83      5.08 o 
  -4  -2  11     2852.61     2822.42     19.92 o 
  -3  -2  11       53.49       49.59      5.34 o 
  -2  -2  11      306.90      302.37      6.20 o 
  -1  -2  11      419.49      426.75      6.81 o 
   0  -2  11     1938.50     1870.41     33.76 o 
   1  -2  11     5932.00     5987.63     62.77 o 
   2  -2  11        0.01       -4.17      7.26 o 
   3  -2  11      411.02      425.81      8.74 o 
   4  -2  11       87.45       84.07      7.04 o 
   5  -2  11      645.58      625.61     13.16 o 
   6  -2  11      181.15      197.39      8.22 o 
   7  -2  11      425.87      441.31     15.85 o 
   8  -2  11      235.89      227.30     13.87 o 
   9  -2  11       16.63       14.55      6.88 o 
 -10  -1  11      160.58      152.27      9.11 o 
  -9  -1  11     1040.58     1015.55     41.33 o 
  -8  -1  11      148.17      140.39      5.71 o 
  -7  -1  11      706.87      726.06      8.92 o 
  -6  -1  11      291.54      270.09      5.17 o 
  -5  -1  11      179.14      182.03      5.14 o 
  -4  -1  11      162.02      161.24      5.03 o 
  -3  -1  11     1236.67     1237.79     10.35 o 
  -2  -1  11       58.88       74.13      5.33 o 
  -1  -1  11     1594.08     1426.85      9.13 o 
   0  -1  11      904.88      826.98     16.34 o 
   1  -1  11      297.05      276.00      7.84 o 
   2  -1  11       39.28       20.87      7.76 o 
   3  -1  11        3.48        7.07      7.06 o 
   4  -1  11      376.16      371.93      7.53 o 
   5  -1  11     1543.72     1489.92     11.82 o 
   6  -1  11      186.37      198.90      6.99 o 
   7  -1  11      623.40      629.07     17.11 o 
   8  -1  11        4.01        3.67      7.00 o 
   9  -1  11      109.85      103.22      9.99 o 
 -10   0  11        0.48        3.21      6.47 o 
  -9   0  11      630.76      649.09     41.88 o 
  -8   0  11       63.54       69.57      7.02 o 
  -7   0  11      293.04      319.97      6.73 o 
  -6   0  11       64.45       71.92      4.72 o 
  -5   0  11      820.34      773.16      6.51 o 
  -4   0  11        2.14        5.60      4.69 o 
  -3   0  11        5.98        7.62      4.91 o 
  -2   0  11     4627.37     4474.61     68.49 o 
  -1   0  11      759.68      769.50     11.62 o 
   0   0  11     1162.48     1135.86     27.09 o 
   1   0  11      327.32      347.11      7.55 o 
   2   0  11       81.65      102.43      6.58 o 
   3   0  11      284.55      269.97      7.18 o 
   4   0  11       43.58       39.10      6.63 o 
   5   0  11      458.94      457.32      7.49 o 
   6   0  11      280.92      304.84      7.19 o 
   7   0  11      225.14      230.86      7.52 o 
   8   0  11       17.91       21.97      7.05 o 
   9   0  11      180.44      186.07     16.89 o 
 -10   1  11       95.83       88.15     15.17 o 
  -9   1  11        7.92        5.90      5.34 o 
  -8   1  11     1130.11     1203.33     65.52 o 
  -7   1  11       99.35      112.16      5.37 o 
  -6   1  11      111.87      127.96      5.10 o 
  -5   1  11      654.38      621.23     11.05 o 
  -4   1  11       21.66       29.81      5.02 o 
  -3   1  11      406.25      417.18      6.56 o 
  -2   1  11      213.25      225.60      5.72 o 
  -1   1  11     3246.30     3242.68     46.48 o 
   0   1  11      234.98      249.43      6.65 o 
   1   1  11        0.37        3.33      6.52 o 
   2   1  11       98.26      109.94      7.08 o 
   3   1  11        2.00       -0.40      6.58 o 
   4   1  11     1146.94     1140.80     17.95 o 
   5   1  11        1.25        2.88      6.44 o 
   6   1  11       32.15       33.33      6.62 o 
   7   1  11       96.13       98.89      6.69 o 
   8   1  11      169.38      172.18      7.42 o 
   9   1  11       17.02       18.89      7.79 o 
 -10   2  11        5.69        5.60      6.56 o 
  -9   2  11        9.25       18.58      5.81 o 
  -8   2  11      120.31      107.04      8.33 o 
  -7   2  11        9.49       14.58      4.88 o 
  -6   2  11      149.28      141.82      5.61 o 
  -5   2  11       34.61       43.72      5.29 o 
  -4   2  11      700.19      653.57     12.58 o 
  -3   2  11      304.12      315.13      5.80 o 
  -2   2  11      459.62      465.14      6.60 o 
  -1   2  11     2658.70     2614.04     36.30 o 
   0   2  11       13.13       14.82      6.16 o 
   1   2  11      769.98      739.23      8.85 o 
   2   2  11      776.07      789.86     10.19 o 
   3   2  11      576.68      587.47     10.66 o 
   4   2  11      300.92      308.06      8.23 o 
   5   2  11      550.19      556.31     10.32 o 
   6   2  11       57.47       56.61      7.28 o 
   7   2  11       28.27       28.22      7.38 o 
   8   2  11      179.78      190.09      7.85 o 
   9   2  11       27.03       27.90      8.04 o 
 -10   3  11       70.91       73.11     24.18 o 
  -9   3  11       31.68       44.22      6.02 o 
  -8   3  11        2.75       -0.95      5.89 o 
  -7   3  11      958.08      969.75     70.29 o 
  -6   3  11      278.50      318.90     15.76 o 
  -5   3  11      759.12      811.93     25.29 o 
  -4   3  11      522.08      563.46     15.35 o 
  -3   3  11      213.52      223.04      6.41 o 
  -2   3  11      398.67      398.18      6.49 o 
  -1   3  11      643.16      642.23      7.62 o 
   0   3  11       59.72       54.61      6.52 o 
   1   3  11     1305.54     1396.63     11.99 o 
   2   3  11        7.77       11.66      7.52 o 
   3   3  11      495.99      504.90      9.67 o 
   4   3  11        8.55       13.63      8.96 o 
   5   3  11       31.79       36.70      8.40 o 
   6   3  11      124.84      134.95      7.58 o 
   7   3  11        8.71        5.47      7.65 o 
   8   3  11       37.56       50.25      7.71 o 
  -9   4  11       32.36       24.31      7.49 o 
  -8   4  11        9.15        7.95      6.95 o 
  -7   4  11       90.29      112.39     20.61 o 
  -6   4  11      216.77      255.90     19.04 o 
  -5   4  11     1419.78     1534.30     79.17 o 
  -4   4  11       57.05       74.16      5.70 o 
  -3   4  11     1496.23     1514.12     45.47 o 
  -2   4  11        6.41       10.79      6.32 o 
  -1   4  11      383.70      410.46      7.22 o 
   0   4  11      679.58      657.83     12.29 o 
   1   4  11      120.77      133.59      9.06 o 
   2   4  11     1005.40     1040.85     10.59 o 
   3   4  11      498.22      541.16      9.25 o 
   4   4  11      151.15      152.03      8.31 o 
   5   4  11      100.62      109.63      8.41 o 
   6   4  11        3.89        7.80     11.70 o 
   7   4  11      232.97      242.65      9.63 o 
   8   4  11      533.67      551.07     10.57 o 
  -9   5  11       11.95       11.59      6.37 o 
  -8   5  11      223.95      242.90     45.94 o 
  -7   5  11        9.58        8.95      5.34 o 
  -6   5  11      929.09      946.67    111.71 o 
  -5   5  11     1564.80     1636.92    105.99 o 
  -4   5  11       70.77       65.75      5.80 o 
  -3   5  11      633.02      682.51     29.87 o 
  -2   5  11        0.51        2.78      5.54 o 
  -1   5  11       10.19       11.64      6.31 o 
   0   5  11      686.04      636.28     13.94 o 
   1   5  11     1096.84     1105.23     26.58 o 
   2   5  11      548.33      623.52      9.47 o 
   3   5  11       80.45       69.43      8.03 o 
   4   5  11       11.92        6.87      8.12 o 
   5   5  11        0.23        1.94      8.45 o 
   6   5  11       53.69       72.17      9.14 o 
   7   5  11      243.26      289.10     11.61 o 
  -8   6  11        8.15        6.07      6.55 o 
  -7   6  11       43.15       54.99     11.45 o 
  -6   6  11      127.96      128.67     17.27 o 
  -5   6  11       15.88       16.73      5.61 o 
  -4   6  11       15.44       26.24      5.79 o 
  -3   6  11        1.50        1.74      5.94 o 
  -2   6  11      114.77      115.09      6.52 o 
  -1   6  11      233.32      236.35     16.26 o 
   0   6  11       69.61       66.00      8.04 o 
   1   6  11      590.77      597.93     46.57 o 
   2   6  11        0.08       -4.63      8.14 o 
   3   6  11      148.11      163.76      8.64 o 
   4   6  11      108.27      112.91     10.84 o 
   5   6  11       27.31       21.21      8.90 o 
   6   6  11       45.01       69.16      9.55 o 
  -7   7  11      109.83      107.99     28.71 o 
  -6   7  11       21.36       16.90      6.30 o 
  -5   7  11       67.43       83.72     10.91 o 
  -4   7  11      234.83      234.51     32.64 o 
  -3   7  11       31.59       38.15      6.11 o 
  -2   7  11      456.30      427.04     40.43 o 
  -1   7  11        1.21        2.10      7.32 o 
   0   7  11       38.17       40.98      8.12 o 
   1   7  11      329.70      309.53     29.57 o 
   2   7  11        7.47       14.77      8.57 o 
   3   7  11      986.38      916.00     70.72 o 
   4   7  11        0.46        3.29      9.07 o 
   5   7  11      227.61      247.05     10.43 o 
  -6   8  11        7.96        0.49      6.34 o 
  -5   8  11        8.80        5.64      6.99 o 
  -4   8  11        3.54        4.69      6.84 o 
  -3   8  11      368.20      341.30     59.47 o 
  -2   8  11      134.43      146.47     21.50 o 
  -1   8  11      638.05      539.64     89.18 o 
   0   8  11        6.96        8.85      8.75 o 
   1   8  11      146.40      116.54      8.42 o 
   2   8  11      352.83      355.48     26.53 o 
   3   8  11      131.24      107.44      9.81 o 
   4   8  11      533.94      392.68     52.04 o 
  -5   9  11       40.68       23.86      7.11 o 
  -4   9  11       45.05       28.62      8.07 o 
  -3   9  11       51.70       51.74     13.38 o 
  -2   9  11        3.78        3.96      7.29 o 
  -1   9  11      157.17      102.30     11.64 o 
   0   9  11       33.76       13.71     14.93 o 
   1   9  11       22.63       17.92      9.51 o 
   2   9  11       10.56       11.01      9.68 o 
  -3 -11  12       66.90       62.73      7.28 o 
  -2 -11  12      155.17      165.92     13.52 o 
  -1 -11  12       10.38        3.62      8.36 o 
   0 -11  12      169.83      171.28     17.98 o 
   1 -11  12       36.94       28.41      7.67 o 
   2 -11  12      371.06      329.16     39.77 o 
   3 -11  12        3.91        4.95      7.86 o 
  -5 -10  12       16.92        9.94      7.33 o 
  -4 -10  12       20.61       31.11      7.05 o 
  -3 -10  12        0.24        2.69      6.61 o 
  -2 -10  12        4.07        7.01      6.73 o 
  -1 -10  12       37.23       29.64      7.47 o 
   0 -10  12      339.57      333.45     10.84 o 
   1 -10  12       59.24       53.54      6.60 o 
   2 -10  12      555.62      575.26     56.47 o 
   3 -10  12        0.31       -0.14      7.27 o 
   4 -10  12       59.22       49.72      7.65 o 
   5 -10  12       73.08       47.03      8.15 o 
  -6  -9  12       58.58       53.57      6.19 o 
  -5  -9  12        2.36        3.88      6.60 o 
  -4  -9  12      519.55      549.98     12.36 o 
  -3  -9  12       64.04       71.66      5.86 o 
  -2  -9  12       64.55       70.45      6.71 o 
  -1  -9  12       95.30       90.95      7.82 o 
   0  -9  12      346.62      357.82      8.12 o 
   1  -9  12      915.37      949.53     32.60 o 
   2  -9  12       65.71       71.79      6.95 o 
   3  -9  12      358.35      322.73     16.87 o 
   4  -9  12       49.70       39.90      6.76 o 
   5  -9  12       30.80       28.17      7.64 o 
   6  -9  12       64.95       42.07      7.49 o 
  -7  -8  12       26.57       32.51      6.57 o 
  -6  -8  12      273.08      263.50      6.92 o 
  -5  -8  12      263.56      273.68      6.37 o 
  -4  -8  12       52.62       67.77      6.05 o 
  -3  -8  12        5.05        9.52      5.97 o 
  -2  -8  12       80.03       81.30      6.01 o 
  -1  -8  12      197.51      190.02      5.87 o 
   0  -8  12      253.34      277.02      7.73 o 
   1  -8  12      195.39      210.41      6.34 o 
   2  -8  12        7.29        5.39      6.55 o 
   3  -8  12      529.86      563.06     16.87 o 
   4  -8  12       40.70       46.02      6.53 o 
   5  -8  12       24.96       24.53      6.74 o 
   6  -8  12       39.52       38.59      7.76 o 
   7  -8  12        0.89       -5.05      7.54 o 
  -8  -7  12       14.96       18.55      6.11 o 
  -7  -7  12      581.86      597.65      7.11 o 
  -6  -7  12        6.19       14.52      5.80 o 
  -5  -7  12      139.43      142.98      5.83 o 
  -4  -7  12      169.93      170.57      6.10 o 
  -3  -7  12      232.58      236.82      6.24 o 
  -2  -7  12      841.04      824.06     12.03 o 
  -1  -7  12       93.53       94.50      5.79 o 
   0  -7  12       12.76        8.44      6.20 o 
   1  -7  12       66.65       63.41      5.98 o 
   2  -7  12        7.85       14.44      6.32 o 
   3  -7  12      241.31      237.70      7.31 o 
   4  -7  12      773.67      832.47      8.42 o 
   5  -7  12       99.27       88.20      7.44 o 
   6  -7  12        6.76        3.40      7.56 o 
   7  -7  12      192.71      194.52     30.42 o 
   8  -7  12      545.96      463.19     40.03 o 
  -9  -6  12       38.37       31.95      7.06 o 
  -8  -6  12      142.72      164.78      6.35 o 
  -7  -6  12       94.60       96.29      5.73 o 
  -6  -6  12        8.14        7.04      5.51 o 
  -5  -6  12        2.13        5.24      5.81 o 
  -4  -6  12     1072.01     1014.36      7.34 o 
  -3  -6  12      791.00      796.13      7.34 o 
  -2  -6  12      183.91      181.89      5.91 o 
  -1  -6  12      246.13      257.33      6.63 o 
   0  -6  12       15.29       17.45      6.04 o 
   1  -6  12     1455.91     1463.48     33.84 o 
   2  -6  12      690.89      690.83     18.76 o 
   3  -6  12      817.80      851.61      9.92 o 
   4  -6  12      590.59      609.28      9.32 o 
   5  -6  12       36.04       46.23      8.06 o 
   6  -6  12       19.07       24.95      7.56 o 
   7  -6  12       64.73       52.86      7.75 o 
   8  -6  12       21.54       19.62      7.92 o 
  -9  -5  12        0.80        0.14      6.00 o 
  -8  -5  12      178.04      174.05      6.48 o 
  -7  -5  12      323.52      300.85      5.88 o 
  -6  -5  12      125.45      124.76      5.31 o 
  -5  -5  12     1995.91     1900.63     18.11 o 
  -4  -5  12       46.82       52.28      5.38 o 
  -3  -5  12      367.30      319.65      5.91 o 
  -2  -5  12      298.09      257.17      5.94 o 
  -1  -5  12      141.51      132.94      6.04 o 
   0  -5  12     1850.25     1832.38     29.89 o 
   1  -5  12       96.29       92.76      6.49 o 
   2  -5  12       62.37       65.94      7.06 o 
   3  -5  12      177.71      171.11     11.69 o 
   4  -5  12      718.42      725.41     12.99 o 
   5  -5  12        2.79        2.23      7.83 o 
   6  -5  12      909.83      889.54     83.87 o 
   7  -5  12       33.34       31.16      9.31 o 
   8  -5  12        0.68       -1.43      7.57 o 
   9  -5  12      317.82      279.79     27.11 o 
  -9  -4  12      330.70      337.90      9.00 o 
  -8  -4  12        0.95        2.19      5.47 o 
  -7  -4  12        0.76       -2.81      5.63 o 
  -6  -4  12      784.73      787.01      8.89 o 
  -5  -4  12        0.47        5.06      5.37 o 
  -4  -4  12     1799.76     1732.16     31.28 o 
  -3  -4  12      129.98      134.11      5.76 o 
  -2  -4  12      114.58      106.12      5.90 o 
  -1  -4  12     1333.63     1359.09      8.71 o 
   0  -4  12      765.70      712.27      8.15 o 
   1  -4  12      824.95      856.84     15.70 o 
   2  -4  12      375.97      374.30      7.88 o 
   3  -4  12     1660.86     1639.89     11.54 o 
   4  -4  12      136.95      143.07      8.02 o 
   5  -4  12      656.93      670.45      9.46 o 
   6  -4  12      156.87      173.66      7.79 o 
   7  -4  12      179.49      208.35     10.50 o 
   8  -4  12       59.64       63.46      7.55 o 
   9  -4  12       15.74        8.04      7.90 o 
 -10  -3  12        0.28        4.74      6.54 o 
  -9  -3  12      106.68      107.65      6.19 o 
  -8  -3  12       16.99       20.94      5.33 o 
  -7  -3  12      182.88      181.21      6.83 o 
  -6  -3  12      287.94      269.63      6.85 o 
  -5  -3  12      214.08      260.12      6.32 o 
  -4  -3  12      656.96      604.32     17.11 o 
  -3  -3  12      188.87      170.95      6.10 o 
  -2  -3  12        8.86        6.92      5.54 o 
  -1  -3  12     1432.38     1308.23     15.22 o 
   0  -3  12      281.09      267.67      6.90 o 
   1  -3  12      146.17      171.77      8.17 o 
   2  -3  12      157.15      143.41      7.96 o 
   3  -3  12       49.61       48.95      7.59 o 
   4  -3  12      746.60      722.46     20.94 o 
   5  -3  12       32.29       34.12      7.55 o 
   6  -3  12       49.05       54.20      7.02 o 
   7  -3  12      202.15      214.20     10.67 o 
   8  -3  12        0.38        3.84      7.52 o 
   9  -3  12      471.64      451.81     54.54 o 
 -10  -2  12        1.57       -2.48      6.73 o 
  -9  -2  12      759.79      812.15     28.76 o 
  -8  -2  12      619.08      614.97     10.86 o 
  -7  -2  12      229.26      229.25      5.66 o 
  -6  -2  12       83.15       95.51      5.48 o 
  -5  -2  12      125.43      148.20      5.49 o 
  -4  -2  12     3347.66     3156.19     31.60 o 
  -3  -2  12      838.79      829.11      6.78 o 
  -2  -2  12     2619.91     2505.91     17.88 o 
  -1  -2  12       54.35       60.55      5.97 o 
   0  -2  12        5.70        3.50      6.27 o 
   1  -2  12      174.52      166.59      8.82 o 
   2  -2  12     1199.22     1209.95     24.08 o 
   3  -2  12     1401.23     1445.20     24.66 o 
   4  -2  12        7.19        9.71      7.93 o 
   5  -2  12        8.72       10.04      6.94 o 
   6  -2  12        4.62        5.99      7.97 o 
   7  -2  12      511.35      505.42     24.14 o 
   8  -2  12       62.09       50.83      7.14 o 
   9  -2  12       33.63       24.45      7.53 o 
 -10  -1  12      108.77      101.02     11.03 o 
  -9  -1  12       72.95       70.64      5.71 o 
  -8  -1  12     2447.68     2518.90     73.78 o 
  -7  -1  12      142.56      150.64      5.77 o 
  -6  -1  12      522.23      509.57      5.94 o 
  -5  -1  12        6.62       11.31      4.83 o 
  -4  -1  12        9.45       12.23      5.10 o 
  -3  -1  12      539.93      465.05      6.69 o 
  -2  -1  12      288.46      320.63      8.21 o 
  -1  -1  12     2172.39     2125.10     30.01 o 
   0  -1  12        6.57        8.40      6.37 o 
   1  -1  12     1788.45     1734.72     13.22 o 
   2  -1  12        3.65        5.81      7.92 o 
   3  -1  12       64.51       76.83      7.26 o 
   4  -1  12      292.88      317.68      7.64 o 
   5  -1  12       50.60       42.15      8.42 o 
   6  -1  12      125.16      117.92      6.84 o 
   7  -1  12        2.51        4.97      6.45 o 
   8  -1  12      596.51      605.38     45.34 o 
   9  -1  12       11.32       10.93      8.17 o 
 -10   0  12       10.73        9.45      5.63 o 
  -9   0  12      929.21      942.91     79.81 o 
  -8   0  12      412.51      425.33     17.63 o 
  -7   0  12      239.76      256.41      5.72 o 
  -6   0  12       74.73       71.85      5.41 o 
  -5   0  12      164.25      154.17      5.48 o 
  -4   0  12       54.41       50.19      4.89 o 
  -3   0  12      330.64      323.56      5.76 o 
  -2   0  12       81.99       77.57      5.39 o 
  -1   0  12     3362.87     3402.44     38.16 o 
   0   0  12      116.92      100.70      6.27 o 
   1   0  12       87.71       90.92      6.98 o 
   2   0  12       24.02       23.67      6.81 o 
   3   0  12      146.20      131.92      7.31 o 
   4   0  12     1363.12     1394.68     30.82 o 
   5   0  12       45.35       51.94      6.89 o 
   6   0  12       92.69       93.83      7.01 o 
   7   0  12      187.89      209.16      7.54 o 
   8   0  12      248.00      266.36     13.01 o 
   9   0  12       33.82       29.59      7.95 o 
 -10   1  12       19.20       11.50      5.97 o 
  -9   1  12       38.00       28.40      5.90 o 
  -8   1  12       49.97       52.30      5.34 o 
  -7   1  12      589.94      615.48     18.08 o 
  -6   1  12      223.32      223.98      7.19 o 
  -5   1  12        0.01       -2.00      5.21 o 
  -4   1  12      561.35      568.49      9.30 o 
  -3   1  12      166.93      181.72      5.58 o 
  -2   1  12     3117.76     3160.32     58.14 o 
  -1   1  12      243.30      203.74      9.36 o 
   0   1  12      650.87      638.29      8.07 o 
   1   1  12      386.50      380.20      7.84 o 
   2   1  12        1.08        4.99      6.83 o 
   3   1  12      900.25      853.44     16.86 o 
   4   1  12        5.25        7.80      7.27 o 
   5   1  12       12.84       21.68      6.67 o 
   6   1  12      545.14      545.97      9.28 o 
   7   1  12       92.22       94.94      7.25 o 
   8   1  12       80.80       76.83      7.94 o 
   9   1  12      184.90      189.73     15.20 o 
 -10   2  12      184.21      217.53     43.03 o 
  -9   2  12       82.02       86.45      9.94 o 
  -8   2  12       22.16       22.82      5.56 o 
  -7   2  12      755.00      837.96     53.21 o 
  -6   2  12        0.07       -0.02      5.07 o 
  -5   2  12      646.44      670.68     20.80 o 
  -4   2  12        1.34        1.49      5.22 o 
  -3   2  12        0.34        2.64      5.26 o 
  -2   2  12     2014.53     2026.08     41.97 o 
  -1   2  12      226.90      219.55      6.52 o 
   0   2  12     1584.38     1581.38     16.49 o 
   1   2  12       22.16       16.13      6.76 o 
   2   2  12      155.11      149.49      7.80 o 
   3   2  12       20.77       19.04      7.76 o 
   4   2  12       13.99       19.83      7.45 o 
   5   2  12      984.12     1039.45     12.12 o 
   6   2  12       15.86       16.58      7.50 o 
   7   2  12       38.53       40.91      7.11 o 
   8   2  12        0.71        5.75      7.98 o 
 -10   3  12       61.47       28.50     10.91 o 
  -9   3  12       14.30       12.85      5.75 o 
  -8   3  12      224.47      236.94     32.00 o 
  -7   3  12        3.65        8.53      5.74 o 
  -6   3  12      761.42      832.61     49.86 o 
  -5   3  12      786.34      739.47     39.57 o 
  -4   3  12     1444.78     1392.23     54.73 o 
  -3   3  12      173.20      188.15      6.91 o 
  -2   3  12       17.85       21.00      5.63 o 
  -1   3  12     1703.76     1716.32     28.29 o 
   0   3  12     1043.87     1056.78     10.31 o 
   1   3  12      900.84      870.60     10.76 o 
   2   3  12      559.62      606.45      9.60 o 
   3   3  12      635.10      654.65     10.21 o 
   4   3  12       22.27       22.89      9.16 o 
   5   3  12      177.83      184.57     10.02 o 
   6   3  12      336.26      337.36      8.75 o 
   7   3  12       29.17       33.52      8.25 o 
   8   3  12       61.53       70.74      8.43 o 
  -9   4  12       11.51        3.15      8.26 o 
  -8   4  12       42.69       57.92     19.67 o 
  -7   4  12      123.21      116.10     14.55 o 
  -6   4  12       71.22       73.22     11.42 o 
  -5   4  12      157.01      147.09      9.95 o 
  -4   4  12      239.02      267.87     16.05 o 
  -3   4  12      381.70      368.34     20.23 o 
  -2   4  12        4.65        4.35      6.62 o 
  -1   4  12      117.99      120.98      6.56 o 
   0   4  12        0.43       -0.37      7.64 o 
   1   4  12      837.35      900.44     10.30 o 
   2   4  12       25.49       43.08      7.76 o 
   3   4  12       32.03       29.83      7.96 o 
   4   4  12        0.42        2.01      8.06 o 
   5   4  12        0.99        8.78      9.87 o 
   6   4  12       75.54       79.94     12.46 o 
   7   4  12       67.55       88.95     10.09 o 
  -9   5  12      191.09      172.92     36.88 o 
  -8   5  12       88.37       72.32     18.45 o 
  -7   5  12       42.13       32.97      6.28 o 
  -6   5  12       61.60       56.62      6.96 o 
  -5   5  12      100.65      118.20     12.53 o 
  -4   5  12      668.85      715.77     46.11 o 
  -3   5  12        0.78        1.33      5.53 o 
  -2   5  12      956.37      946.70     47.44 o 
  -1   5  12       24.93       29.41      6.64 o 
   0   5  12      112.80      125.74      8.11 o 
   1   5  12      791.51      867.10     12.02 o 
   2   5  12      172.73      198.14      8.52 o 
   3   5  12      819.58      871.10     17.74 o 
   4   5  12      170.68      176.38      9.49 o 
   5   5  12       54.56       62.65      9.66 o 
   6   5  12      257.80      312.63     19.85 o 
   7   5  12      207.36      253.42     11.20 o 
  -8   6  12       19.02       12.31      6.86 o 
  -7   6  12       10.32        7.90      6.66 o 
  -6   6  12      173.30      196.60     33.04 o 
  -5   6  12      134.64      129.94     15.65 o 
  -4   6  12       33.32       28.32      6.32 o 
  -3   6  12      823.41      803.87     63.22 o 
  -2   6  12       17.04       19.48      6.41 o 
  -1   6  12        8.99        8.82      6.50 o 
   0   6  12        0.50        4.50      7.89 o 
   1   6  12       27.52       30.36      7.31 o 
   2   6  12      972.23      928.91     47.90 o 
   3   6  12        3.81        7.74      8.52 o 
   4   6  12      456.90      442.30     10.05 o 
   5   6  12       32.14       32.23      9.22 o 
   6   6  12        3.69        6.18      9.70 o 
  -7   7  12        1.28        1.78      6.81 o 
  -6   7  12      107.76       82.72     14.96 o 
  -5   7  12       19.62       21.89      6.31 o 
  -4   7  12      143.88      150.97     19.82 o 
  -3   7  12      421.10      428.17     55.77 o 
  -2   7  12       27.63       21.85      6.98 o 
  -1   7  12       74.55       76.32      8.70 o 
   0   7  12       23.51       19.40      8.45 o 
   1   7  12      249.53      212.88      8.40 o 
   2   7  12      456.61      417.34     15.34 o 
   3   7  12       71.24       55.48      9.37 o 
   4   7  12      513.50      481.72     11.07 o 
   5   7  12       69.60       50.92      9.91 o 
  -6   8  12       72.12       56.70     17.74 o 
  -5   8  12       65.42       60.78     18.59 o 
  -4   8  12        0.27        3.30      7.07 o 
  -3   8  12        0.07       -0.08      7.56 o 
  -2   8  12      151.95      136.10     28.05 o 
  -1   8  12       79.05       51.21     12.63 o 
   0   8  12       48.67       30.90      9.26 o 
   1   8  12       61.03       50.78      9.25 o 
   2   8  12       28.30       21.31      8.35 o 
   3   8  12      483.35      380.90     46.24 o 
  -4   9  12       14.49        7.67      7.44 o 
  -3   9  12       56.48       33.44     10.00 o 
  -2   9  12       63.45       39.59     15.65 o 
  -1   9  12        7.76       -0.71      9.64 o 
   0   9  12        2.24        3.79      8.63 o 
   1   9  12       19.86        8.62      9.84 o 
  -2 -11  13      323.88      337.16     19.13 o 
  -1 -11  13       43.88       35.62      7.36 o 
   0 -11  13       76.57       59.33      8.96 o 
   1 -11  13      424.54      374.15     47.48 o 
   2 -11  13       27.86       22.95      7.27 o 
  -4 -10  13       89.07       83.00      7.33 o 
  -3 -10  13       11.44       14.73      7.02 o 
  -2 -10  13       58.22       65.09      6.42 o 
  -1 -10  13       47.56       42.69      6.86 o 
   0 -10  13      207.06      209.48      8.24 o 
   1 -10  13      503.17      491.09     33.55 o 
   2 -10  13      283.70      253.43     28.18 o 
   3 -10  13       14.44        8.84      7.64 o 
   4 -10  13        5.16        5.19      7.28 o 
  -6  -9  13      278.43      307.88      7.54 o 
  -5  -9  13      223.50      253.41      7.58 o 
  -4  -9  13      134.44      140.53      7.03 o 
  -3  -9  13       10.19       13.06      6.40 o 
  -2  -9  13       58.23       56.60      6.77 o 
  -1  -9  13        0.94        3.15      6.37 o 
   0  -9  13      769.87      776.66     17.77 o 
   1  -9  13        5.92        4.59      7.76 o 
   2  -9  13      164.24      166.52     16.69 o 
   3  -9  13      293.92      279.17     12.70 o 
   4  -9  13        2.23        3.32      7.52 o 
   5  -9  13       41.25       38.21      7.58 o 
   6  -9  13       22.74       16.14      8.62 o 
  -7  -8  13      392.43      404.41      7.23 o 
  -6  -8  13       96.12      110.34      6.69 o 
  -5  -8  13        0.01        0.92      5.74 o 
  -4  -8  13       12.17       13.58      5.80 o 
  -3  -8  13        4.98        7.58      6.00 o 
  -2  -8  13       81.66       86.77      6.29 o 
  -1  -8  13        0.10        5.28      6.25 o 
   0  -8  13       21.74       20.85      6.29 o 
   1  -8  13      292.41      278.69      8.90 o 
   2  -8  13      222.12      224.43     17.92 o 
   3  -8  13      182.67      171.22      7.68 o 
   4  -8  13      131.07      116.14      7.82 o 
   5  -8  13       72.54       73.87      8.26 o 
   6  -8  13      231.80      228.15     19.29 o 
   7  -8  13      415.60      322.59     76.57 o 
  -8  -7  13      251.97      253.48      7.02 o 
  -7  -7  13      144.59      165.89      6.51 o 
  -6  -7  13      111.61      130.14      6.17 o 
  -5  -7  13      307.51      284.86      6.21 o 
  -4  -7  13        0.48        4.11      5.64 o 
  -3  -7  13      181.53      188.70      6.15 o 
  -2  -7  13       50.25       49.30      6.22 o 
  -1  -7  13        0.94       -6.23      6.15 o 
   0  -7  13      154.92      155.26      6.21 o 
   1  -7  13      117.69      117.79      7.13 o 
   2  -7  13       63.33       71.63      6.92 o 
   3  -7  13        1.15        1.57      7.16 o 
   4  -7  13       28.54       25.09      8.36 o 
   5  -7  13       10.92        9.72      7.68 o 
   6  -7  13        8.99        6.93      6.55 o 
   7  -7  13      267.05      259.09      9.30 o 
  -8  -6  13       13.12       22.73      6.72 o 
  -7  -6  13      187.31      175.41      6.32 o 
  -6  -6  13      924.87      895.92      9.37 o 
  -5  -6  13      144.01      145.06      6.01 o 
  -4  -6  13      344.36      328.49      5.92 o 
  -3  -6  13      125.89      132.66      5.88 o 
  -2  -6  13      198.48      201.54      6.22 o 
  -1  -6  13      421.30      406.03      6.45 o 
   0  -6  13      137.91      127.76      6.19 o 
   1  -6  13      429.69      446.00     12.60 o 
   2  -6  13      214.30      246.59      7.72 o 
   3  -6  13      317.84      338.11      8.66 o 
   4  -6  13      266.09      271.65      9.70 o 
   5  -6  13      683.12      682.35     19.52 o 
   6  -6  13        5.05        5.38      8.42 o 
   7  -6  13       61.17       62.49      8.29 o 
   8  -6  13      447.38      396.78     58.42 o 
  -9  -5  13      244.94      238.09      7.24 o 
  -8  -5  13        0.51        6.99      5.97 o 
  -7  -5  13       38.03       38.88      5.70 o 
  -6  -5  13      567.24      548.82      7.40 o 
  -5  -5  13      135.68      144.77      5.59 o 
  -4  -5  13      501.21      483.72      6.29 o 
  -3  -5  13     1057.32     1024.63      7.27 o 
  -2  -5  13      302.92      318.04      6.40 o 
  -1  -5  13     1724.24     1722.51     16.70 o 
   0  -5  13      806.72      821.84     16.22 o 
   1  -5  13       16.83       17.12      7.84 o 
   2  -5  13      443.12      407.87      8.71 o 
   3  -5  13      191.26      183.51      7.37 o 
   4  -5  13      319.89      301.94      8.50 o 
   5  -5  13      326.63      350.54     13.59 o 
   6  -5  13        2.91        4.46      8.26 o 
   7  -5  13       40.13       40.53     12.23 o 
   8  -5  13       12.48       11.07      8.53 o 
  -9  -4  13      128.76      136.06      6.56 o 
  -8  -4  13       78.06       75.44      5.66 o 
  -7  -4  13       14.93       17.15      5.84 o 
  -6  -4  13       46.45       44.08      5.33 o 
  -5  -4  13       33.28       40.31      5.49 o 
  -4  -4  13      551.05      513.42      6.09 o 
  -3  -4  13      426.37      387.75      6.23 o 
  -2  -4  13      722.29      684.24      7.22 o 
  -1  -4  13      864.11      802.59      7.90 o 
   0  -4  13       95.92       83.57      6.82 o 
   1  -4  13       53.63       53.44      6.99 o 
   2  -4  13       72.95       80.78      7.76 o 
   3  -4  13     1453.57     1491.92     16.02 o 
   4  -4  13       27.71       31.01      7.66 o 
   5  -4  13       35.46       47.00      7.85 o 
   6  -4  13       80.75       79.51     12.22 o 
   7  -4  13      514.49      544.15     14.05 o 
   8  -4  13       15.96       17.73      8.10 o 
  -9  -3  13        2.13        2.07      6.10 o 
  -8  -3  13     1124.52     1087.73     24.76 o 
  -7  -3  13        6.43       15.62      6.62 o 
  -6  -3  13      910.20      885.89     17.86 o 
  -5  -3  13     1041.28     1069.13      8.03 o 
  -4  -3  13     1430.14     1462.62     35.97 o 
  -3  -3  13     4220.83     4040.03     70.87 o 
  -2  -3  13        9.73        7.35      6.42 o 
  -1  -3  13       20.51       25.69      6.07 o 
   0  -3  13     1228.66     1189.09     22.58 o 
   1  -3  13      731.88      717.76     14.45 o 
   2  -3  13      800.28      835.31      9.97 o 
   3  -3  13      396.17      386.54      8.72 o 
   4  -3  13       27.12       34.03      8.18 o 
   5  -3  13        4.03       10.06      7.64 o 
   6  -3  13      375.92      361.41     44.43 o 
   7  -3  13       55.46       55.98      7.51 o 
   8  -3  13       84.42       75.19      8.34 o 
   9  -3  13       18.34       13.37      8.27 o 
 -10  -2  13       67.57       48.55      8.10 o 
  -9  -2  13      226.20      212.76     16.81 o 
  -8  -2  13        3.35        5.62      5.39 o 
  -7  -2  13        7.34        8.08      5.04 o 
  -6  -2  13      771.43      765.26     15.76 o 
  -5  -2  13      135.24      116.56      5.25 o 
  -4  -2  13     1023.24      986.12      8.66 o 
  -3  -2  13      844.69      796.67     10.76 o 
  -2  -2  13       26.02       27.42      5.77 o 
  -1  -2  13      199.47      187.57      6.41 o 
   0  -2  13      488.71      476.69      7.69 o 
   1  -2  13      897.83      868.10     10.27 o 
   2  -2  13        0.18        5.90      8.10 o 
   3  -2  13      189.25      185.99      8.13 o 
   4  -2  13      887.45      879.25     31.89 o 
   5  -2  13      198.89      199.90     15.31 o 
   6  -2  13       16.14       19.21      8.75 o 
   7  -2  13       66.20       68.29      7.44 o 
   8  -2  13      143.10      137.06     12.00 o 
   9  -2  13      126.07      112.41     11.53 o 
 -10  -1  13        7.91       12.98      5.85 o 
  -9  -1  13       33.63       38.98      5.77 o 
  -8  -1  13       67.19       67.85      5.67 o 
  -7  -1  13       92.93       99.20      6.03 o 
  -6  -1  13      374.14      358.73      6.07 o 
  -5  -1  13      232.59      213.41      5.63 o 
  -4  -1  13       48.82       44.96      5.29 o 
  -3  -1  13      792.17      781.34      7.54 o 
  -2  -1  13     2346.81     2316.53     30.95 o 
  -1  -1  13     2920.93     2911.91     57.81 o 
   0  -1  13       80.53       84.55      6.20 o 
   1  -1  13       19.36       25.44      6.91 o 
   2  -1  13     1104.40     1149.32     13.33 o 
   3  -1  13      658.44      660.23      9.80 o 
   4  -1  13      107.13      112.08      7.33 o 
   5  -1  13      251.32      269.75     13.15 o 
   6  -1  13        1.39        5.64      6.96 o 
   7  -1  13       17.99       19.73      7.54 o 
   8  -1  13      149.46      138.33     12.81 o 
   9  -1  13        8.73        9.64      8.08 o 
 -10   0  13        5.18        6.63      6.80 o 
  -9   0  13      129.42      134.65     13.01 o 
  -8   0  13      655.14      675.21     33.20 o 
  -7   0  13     1715.13     1757.80     49.44 o 
  -6   0  13      701.76      696.17     13.61 o 
  -5   0  13       16.83       11.18      4.94 o 
  -4   0  13      596.01      577.46      8.96 o 
  -3   0  13      999.29     1041.08     13.77 o 
  -2   0  13     2330.80     2175.87     40.43 o 
  -1   0  13     1857.60     1846.25     26.34 o 
   0   0  13      309.39      285.58      7.22 o 
   1   0  13      252.71      239.49      7.70 o 
   2   0  13      638.48      589.77      8.61 o 
   3   0  13     1199.85     1197.49     17.92 o 
   4   0  13     1819.26     1776.13     61.38 o 
   5   0  13      455.62      451.16      8.33 o 
   6   0  13       66.19       63.09      7.42 o 
   7   0  13        5.45        7.71      7.37 o 
   8   0  13        9.86        8.31      7.72 o 
   9   0  13      314.22      314.41     31.88 o 
 -10   1  13        0.32        7.19      6.92 o 
  -9   1  13       34.40       44.95      7.41 o 
  -8   1  13      378.16      404.68     39.76 o 
  -7   1  13        5.03        7.93      5.06 o 
  -6   1  13      214.72      225.00     10.81 o 
  -5   1  13       44.14       46.69      5.05 o 
  -4   1  13      189.58      205.63      5.66 o 
  -3   1  13      252.78      244.14      6.09 o 
  -2   1  13      256.36      257.01      7.57 o 
  -1   1  13     1640.08     1585.44     27.91 o 
   0   1  13       25.90       17.70      6.33 o 
   1   1  13      534.06      557.95     13.63 o 
   2   1  13      582.76      553.22      8.50 o 
   3   1  13      102.98       89.34      7.66 o 
   4   1  13      213.54      236.38      8.19 o 
   5   1  13      468.30      484.37      8.43 o 
   6   1  13        1.97        2.30      7.10 o 
   7   1  13       22.77       23.32      7.79 o 
   8   1  13      147.59      165.55      9.26 o 
 -10   2  13       43.34       37.15     10.82 o 
  -9   2  13       35.14       31.30      6.14 o 
  -8   2  13       52.42       55.81      7.41 o 
  -7   2  13      101.49      105.78      9.85 o 
  -6   2  13      408.13      409.02     17.17 o 
  -5   2  13       96.07      103.34      6.87 o 
  -4   2  13     1120.19     1109.86     38.73 o 
  -3   2  13        8.05       14.67      5.57 o 
  -2   2  13        1.11       -2.32      5.69 o 
  -1   2  13     1409.61     1446.40     14.21 o 
   0   2  13      371.74      389.22      7.35 o 
   1   2  13     1517.92     1527.90     17.71 o 
   2   2  13       10.96       12.51      7.60 o 
   3   2  13      358.55      377.20      8.96 o 
   4   2  13      310.11      329.52      8.86 o 
   5   2  13       83.14       95.14      9.97 o 
   6   2  13      604.75      646.37      9.55 o 
   7   2  13        2.75        3.29      8.11 o 
   8   2  13       90.00      103.84      8.74 o 
  -9   3  13       23.73       16.47      6.26 o 
  -8   3  13        7.31       11.07      6.19 o 
  -7   3  13      253.80      237.57     25.40 o 
  -6   3  13        0.16        3.82      5.69 o 
  -5   3  13      407.79      429.87     24.52 o 
  -4   3  13      419.22      426.54     23.51 o 
  -3   3  13        0.42        4.28      5.47 o 
  -2   3  13      396.55      396.14     17.54 o 
  -1   3  13        8.65        7.33      6.39 o 
   0   3  13     4022.22     4082.43     55.36 o 
   1   3  13     1206.55     1299.25     11.61 o 
   2   3  13       13.97       18.76      8.22 o 
   3   3  13      116.31      135.22      9.42 o 
   4   3  13        4.21        6.88      9.38 o 
   5   3  13      585.89      592.74     10.76 o 
   6   3  13       96.76      125.79     10.43 o 
   7   3  13      156.32      174.10     10.41 o 
   8   3  13      118.93      135.99     10.14 o 
  -9   4  13       95.84       64.33     24.81 o 
  -8   4  13       37.81       34.88      8.35 o 
  -7   4  13        2.48        0.58      5.66 o 
  -6   4  13      514.76      569.84     49.29 o 
  -5   4  13      119.14      125.67      8.65 o 
  -4   4  13      466.98      452.26     32.68 o 
  -3   4  13        0.16        3.64      5.21 o 
  -2   4  13      123.65      120.01      9.08 o 
  -1   4  13       99.24      109.67      7.35 o 
   0   4  13     1102.94     1171.46     42.75 o 
   1   4  13        0.07        3.06      7.80 o 
   2   4  13      174.29      219.84      9.07 o 
   3   4  13      304.04      306.19      9.46 o 
   4   4  13       77.51       69.40      9.05 o 
   5   4  13      806.44      840.85     23.70 o 
   6   4  13      103.25      105.27     14.88 o 
   7   4  13      265.31      305.44     11.17 o 
  -8   5  13      125.12      130.68     27.21 o 
  -7   5  13       80.85      107.16     18.37 o 
  -6   5  13        0.61       -3.94      6.21 o 
  -5   5  13       65.44       74.29      9.59 o 
  -4   5  13       18.46       11.57      5.40 o 
  -3   5  13      233.95      253.81     19.73 o 
  -2   5  13      174.84      140.62      8.72 o 
  -1   5  13        2.83        1.05      6.27 o 
   0   5  13       12.82       15.32      7.80 o 
   1   5  13      395.43      415.52     11.54 o 
   2   5  13      719.65      746.36     10.22 o 
   3   5  13        0.37       -0.93      8.39 o 
   4   5  13       65.94       65.08      9.38 o 
   5   5  13      279.91      284.58     10.46 o 
   6   5  13      542.11      586.35     35.14 o 
  -7   6  13      245.60      212.80     44.54 o 
  -6   6  13        6.21        8.88      6.15 o 
  -5   6  13      429.41      412.02     64.06 o 
  -4   6  13      381.36      385.71     47.79 o 
  -3   6  13      104.28      105.65     11.23 o 
  -2   6  13       11.98       12.72      6.71 o 
  -1   6  13       17.36       13.99      7.55 o 
   0   6  13      175.04      130.49     19.34 o 
   1   6  13      430.05      405.76     47.03 o 
   2   6  13        0.66       -5.37      8.39 o 
   3   6  13      288.41      309.01      9.63 o 
   4   6  13       38.31       44.83      9.15 o 
   5   6  13        2.85        9.45      9.51 o 
  -6   7  13        3.00        1.27      6.49 o 
  -5   7  13       10.26        6.25      6.50 o 
  -4   7  13        2.14        3.17      6.71 o 
  -3   7  13       11.01       14.98      6.58 o 
  -2   7  13      465.56      386.32     61.58 o 
  -1   7  13       33.68       31.28      7.85 o 
   0   7  13        1.56        3.97      8.65 o 
   1   7  13       29.54       15.58     11.31 o 
   2   7  13      116.12      101.13      8.49 o 
   3   7  13      437.86      441.19     36.57 o 
   4   7  13       10.05        9.20      9.60 o 
  -5   8  13        7.54        8.38      7.42 o 
  -4   8  13       88.32       73.66     16.69 o 
  -3   8  13      149.48      131.93     33.50 o 
  -2   8  13       53.61       45.81      7.00 o 
  -1   8  13        4.56        3.03      9.21 o 
   0   8  13       20.70       14.70      9.18 o 
   1   8  13       39.71       31.96      9.34 o 
   2   8  13       94.05       59.28      9.80 o 
   3   8  13       11.66        6.97     10.09 o 
  -1   9  13       23.06        8.78     10.02 o 
   0 -11  14      231.92      191.02     26.44 o 
   1 -11  14       69.00       33.30      9.02 o 
  -4 -10  14      119.52      136.02      7.23 o 
  -3 -10  14       18.41       13.60      7.28 o 
  -2 -10  14      122.07      125.37      7.27 o 
  -1 -10  14       15.63       15.80      7.24 o 
   0 -10  14        1.65        0.19      7.19 o 
   1 -10  14      110.70       89.86      7.99 o 
   2 -10  14       61.24       58.71      8.95 o 
   3 -10  14      101.48       80.93      8.86 o 
   4 -10  14       19.13        9.18      8.48 o 
  -5  -9  14       35.92       37.41      6.73 o 
  -4  -9  14        3.64        6.72      6.46 o 
  -3  -9  14      354.98      380.53      7.64 o 
  -2  -9  14        8.59       12.14      6.62 o 
  -1  -9  14       41.53       46.61      6.80 o 
   0  -9  14        5.55        9.11      6.88 o 
   1  -9  14      307.15      309.65     17.79 o 
   2  -9  14      245.04      247.37     28.02 o 
   3  -9  14       76.38       78.61      8.64 o 
   4  -9  14        1.77        2.61      7.92 o 
   5  -9  14        1.95       -0.39      9.71 o 
  -6  -8  14      233.96      272.83      7.25 o 
  -5  -8  14       91.13       98.02      6.86 o 
  -4  -8  14        3.67        6.06      5.86 o 
  -3  -8  14       88.62       85.03      6.44 o 
  -2  -8  14        4.22        0.81      6.42 o 
  -1  -8  14      199.77      203.77      6.54 o 
   0  -8  14      433.48      431.58     11.36 o 
   1  -8  14        3.70        2.60      6.29 o 
   2  -8  14      164.07      175.33      7.40 o 
   3  -8  14      366.24      386.47     22.88 o 
   4  -8  14       78.46       81.46      8.14 o 
   5  -8  14       13.87        5.32      9.22 o 
   6  -8  14        6.24        3.63      9.50 o 
  -7  -7  14      342.99      356.92      7.08 o 
  -6  -7  14     1411.67     1455.33      9.52 o 
  -5  -7  14      224.38      218.10      6.30 o 
  -4  -7  14      172.28      177.90      6.31 o 
  -3  -7  14      262.54      256.50      6.16 o 
  -2  -7  14      184.30      183.29      6.64 o 
  -1  -7  14      409.39      406.18     10.11 o 
   0  -7  14        0.44        0.76      6.34 o 
   1  -7  14      246.59      251.56      7.88 o 
   2  -7  14        7.10       10.39      9.97 o 
   3  -7  14      286.72      293.51     13.24 o 
   4  -7  14        8.63       14.15      8.42 o 
   5  -7  14        0.18       -5.62      7.81 o 
   6  -7  14       90.20       91.65     18.51 o 
   7  -7  14      199.68      126.99     31.85 o 
  -8  -6  14       10.27        6.90      6.43 o 
  -7  -6  14     1316.54     1277.75     17.50 o 
  -6  -6  14       52.81       55.62      6.21 o 
  -5  -6  14      513.77      504.52      6.90 o 
  -4  -6  14      300.16      282.97      6.42 o 
  -3  -6  14        1.50        7.49      5.56 o 
  -2  -6  14       86.29       88.20      6.09 o 
  -1  -6  14        2.09        5.80      5.97 o 
   0  -6  14      506.98      533.40      7.29 o 
   1  -6  14        0.94       -1.48      7.21 o 
   2  -6  14       30.67       24.63      7.12 o 
   3  -6  14      107.79      109.33      6.87 o 
   4  -6  14      436.19      429.28      8.45 o 
   5  -6  14       61.90       62.33      8.56 o 
   6  -6  14      112.84       92.05      9.10 o 
   7  -6  14       49.78       38.09     12.32 o 
  -9  -5  14       30.28       29.51      6.72 o 
  -8  -5  14       11.59       10.38      6.24 o 
  -7  -5  14      159.50      150.50      6.36 o 
  -6  -5  14      670.19      627.93     10.92 o 
  -5  -5  14      853.42      876.29      7.36 o 
  -4  -5  14       39.92       46.90      5.86 o 
  -3  -5  14       59.87       63.40      5.64 o 
  -2  -5  14        4.13        6.12      5.79 o 
  -1  -5  14      492.75      499.52      7.29 o 
   0  -5  14     1760.01     1763.33     23.71 o 
   1  -5  14      486.36      476.94      9.04 o 
   2  -5  14      635.52      641.76      9.55 o 
   3  -5  14      123.83      117.84      8.00 o 
   4  -5  14      174.60      177.41      7.60 o 
   5  -5  14      240.34      212.60     19.11 o 
   6  -5  14       93.63       82.20     11.98 o 
   7  -5  14       10.19        8.76     12.60 o 
   8  -5  14       29.09       26.20      9.64 o 
  -9  -4  14       60.84       57.48      6.46 o 
  -8  -4  14       80.42       89.85      6.48 o 
  -7  -4  14       40.06       36.49      5.67 o 
  -6  -4  14      327.17      313.63      6.23 o 
  -5  -4  14       14.66       21.81      5.56 o 
  -4  -4  14      147.07      163.04      5.80 o 
  -3  -4  14       39.76       42.42      5.31 o 
  -2  -4  14      291.02      300.10      5.86 o 
  -1  -4  14      409.91      402.31      6.74 o 
   0  -4  14      328.03      315.98      7.81 o 
   1  -4  14      140.48      137.32      8.03 o 
   2  -4  14      148.42      146.59      8.20 o 
   3  -4  14        8.64        5.84      7.63 o 
   4  -4  14      295.39      303.98      7.78 o 
   5  -4  14      120.20      121.33      8.25 o 
   6  -4  14       65.34       57.57      8.56 o 
   7  -4  14       58.22       71.71     12.63 o 
   8  -4  14        9.47       11.49      9.37 o 
  -9  -3  14      336.72      323.74     13.13 o 
  -8  -3  14       40.52       38.48      6.75 o 
  -7  -3  14       48.12       56.08      6.39 o 
  -6  -3  14      275.55      284.58      7.11 o 
  -5  -3  14      851.93      860.53     11.46 o 
  -4  -3  14     1768.80     1706.25     12.85 o 
  -3  -3  14        0.61       -1.02      6.62 o 
  -2  -3  14     1647.18     1561.59     11.78 o 
  -1  -3  14        6.18        6.15      5.95 o 
   0  -3  14        0.44       -2.24      6.74 o 
   1  -3  14      479.38      474.07     16.88 o 
   2  -3  14      205.97      214.34      8.49 o 
   3  -3  14     1297.39     1270.05     22.05 o 
   4  -3  14      572.96      554.19     16.13 o 
   5  -3  14       17.01       12.24      7.95 o 
   6  -3  14        5.85        5.25      8.81 o 
   7  -3  14        8.00        3.51      8.61 o 
   8  -3  14      305.92      273.11     41.21 o 
  -9  -2  14      425.87      435.78     26.64 o 
  -8  -2  14       51.30       59.93      6.19 o 
  -7  -2  14       39.32       40.04      5.88 o 
  -6  -2  14        1.28        3.47      5.23 o 
  -5  -2  14      113.79      129.88      5.47 o 
  -4  -2  14     2107.24     1997.96     30.20 o 
  -3  -2  14     2060.94     1938.06     14.61 o 
  -2  -2  14      999.63      968.02      9.48 o 
  -1  -2  14     1435.20     1419.78     22.75 o 
   0  -2  14      344.63      324.29      7.50 o 
   1  -2  14     1161.51     1176.18     26.47 o 
   2  -2  14      475.93      471.46      9.09 o 
   3  -2  14      422.76      425.84      9.53 o 
   4  -2  14      637.98      647.39     43.71 o 
   5  -2  14       46.06       47.68      9.27 o 
   6  -2  14       44.23       42.09     11.77 o 
   7  -2  14      664.23      615.34     50.93 o 
   8  -2  14       35.56       35.16      7.97 o 
  -9  -1  14      107.87      105.56     11.69 o 
  -8  -1  14      365.31      374.84     15.52 o 
  -7  -1  14       58.24       60.57      5.52 o 
  -6  -1  14        3.03        2.81      5.54 o 
  -5  -1  14        1.87        6.76      5.29 o 
  -4  -1  14      632.46      647.44      9.43 o 
  -3  -1  14     2150.69     2066.51     36.37 o 
  -2  -1  14      325.07      339.28      8.19 o 
  -1  -1  14      117.63       90.88      6.55 o 
   0  -1  14      418.13      438.54      7.58 o 
   1  -1  14      623.48      642.33      8.96 o 
   2  -1  14      869.03      844.12     23.17 o 
   3  -1  14      461.37      437.64     13.98 o 
   4  -1  14      157.88      163.21      8.39 o 
   5  -1  14       70.60       70.80      7.84 o 
   6  -1  14        0.37        0.81      7.66 o 
   7  -1  14      287.67      282.47     27.60 o 
   8  -1  14       60.32       74.59      9.13 o 
  -9   0  14       80.03       74.59      7.94 o 
  -8   0  14       98.58      110.70     12.34 o 
  -7   0  14        0.03        4.84      5.37 o 
  -6   0  14       90.94       84.91      5.34 o 
  -5   0  14       38.89       48.32      5.11 o 
  -4   0  14        0.23       -0.02      5.21 o 
  -3   0  14       97.36       90.00      5.88 o 
  -2   0  14      469.24      464.65     13.77 o 
  -1   0  14     2224.49     2213.67     43.29 o 
   0   0  14      127.79      132.42      6.77 o 
   1   0  14       17.77       27.11      6.61 o 
   2   0  14       17.56       17.15      7.11 o 
   3   0  14       27.01       25.27      7.20 o 
   4   0  14      244.53      241.35     11.90 o 
   5   0  14      145.03      150.41      8.18 o 
   6   0  14     1105.09     1092.69     50.82 o 
   7   0  14        8.02        8.84      7.76 o 
   8   0  14      131.01      139.00      8.61 o 
  -9   1  14        6.28       10.41      6.22 o 
  -8   1  14       14.10       11.61      5.79 o 
  -7   1  14      259.46      281.29     15.28 o 
  -6   1  14      238.40      241.58     13.00 o 
  -5   1  14       89.96       89.56      5.20 o 
  -4   1  14       11.65       10.13      5.31 o 
  -3   1  14        1.32        6.37      5.36 o 
  -2   1  14     4259.71     4108.48    163.55 o 
  -1   1  14      814.49      813.80     21.60 o 
   0   1  14     1552.48     1581.68     16.89 o 
   1   1  14       54.01       53.38      6.73 o 
   2   1  14       72.46       76.02      7.50 o 
   3   1  14     2017.39     1985.41     82.70 o 
   4   1  14      567.17      582.22     15.33 o 
   5   1  14     1679.63     1730.32     32.03 o 
   6   1  14      304.58      323.17      8.85 o 
   7   1  14        2.53        2.40      8.23 o 
   8   1  14        7.64        6.10      8.65 o 
  -9   2  14        2.51        7.74      6.29 o 
  -8   2  14      387.47      409.69     51.57 o 
  -7   2  14      327.43      361.70     34.04 o 
  -6   2  14      733.56      770.21     62.34 o 
  -5   2  14       44.56       50.46      4.98 o 
  -4   2  14      125.42      132.21      7.56 o 
  -3   2  14        5.22        9.07      5.68 o 
  -2   2  14      134.81      135.71      5.98 o 
  -1   2  14      474.26      458.23      7.32 o 
   0   2  14      336.67      347.30      7.70 o 
   1   2  14      337.77      310.24      7.73 o 
   2   2  14        0.03        4.45      7.49 o 
   3   2  14      311.84      326.60      9.01 o 
   4   2  14        0.98        4.51      8.68 o 
   5   2  14      540.87      607.34     13.28 o 
   6   2  14       83.54       98.80      8.77 o 
   7   2  14      401.70      457.58      9.79 o 
   8   2  14       11.20       14.83      9.34 o 
  -9   3  14       85.36       86.41     15.91 o 
  -8   3  14        0.23       -2.75      6.05 o 
  -7   3  14      232.43      270.08     40.01 o 
  -6   3  14      359.79      361.47     36.72 o 
  -5   3  14        2.23        1.93      5.28 o 
  -4   3  14      730.82      751.71     48.04 o 
  -3   3  14      579.25      607.57     28.92 o 
  -2   3  14      226.44      246.75      9.40 o 
  -1   3  14      541.13      549.41     20.32 o 
   0   3  14       18.38       26.78      7.05 o 
   1   3  14      135.60      150.76      8.86 o 
   2   3  14      444.33      446.70      9.84 o 
   3   3  14      467.90      463.34     10.09 o 
   4   3  14       37.74       46.62      8.90 o 
   5   3  14      511.43      562.50     18.58 o 
   6   3  14      307.75      325.94     11.44 o 
   7   3  14       62.96       28.30     19.09 o 
  -8   4  14      109.10      119.37     30.16 o 
  -7   4  14        1.13       -0.89      6.22 o 
  -6   4  14        6.03       12.02      5.95 o 
  -5   4  14      532.66      554.21     51.78 o 
  -4   4  14      289.53      304.65     28.76 o 
  -3   4  14       32.89       44.09      6.06 o 
  -2   4  14        0.58       -1.43      6.86 o 
  -1   4  14      147.53      151.76     13.03 o 
   0   4  14       60.03       65.52      8.18 o 
   1   4  14     1342.33     1431.11     12.02 o 
   2   4  14       61.35       64.77      9.35 o 
   3   4  14      107.18      111.14      9.11 o 
   4   4  14       19.54       23.97      9.16 o 
   5   4  14      159.83      156.79     10.05 o 
   6   4  14      401.03      400.17     15.01 o 
   7   4  14      118.60      111.07     11.02 o 
  -8   5  14        3.94        7.98      6.45 o 
  -7   5  14       78.52       74.07     13.75 o 
  -6   5  14      389.10      378.22     76.38 o 
  -5   5  14        0.79        3.37      6.00 o 
  -4   5  14       49.92       53.04      7.61 o 
  -3   5  14      168.11      171.21     22.36 o 
  -2   5  14        1.82        0.06      6.51 o 
  -1   5  14       14.50       13.96      7.10 o 
   0   5  14      444.56      424.23     36.61 o 
   1   5  14       63.66       54.74      9.05 o 
   2   5  14      478.55      463.59      9.78 o 
   3   5  14       44.95       44.50      8.64 o 
   4   5  14       22.09       30.15      8.89 o 
   5   5  14      120.65      139.83     13.39 o 
   6   5  14      131.00      114.21     10.98 o 
  -7   6  14      275.81      298.10     63.20 o 
  -6   6  14      410.80      424.69     84.08 o 
  -5   6  14        0.14        3.85      5.98 o 
  -4   6  14       60.66       53.93     10.77 o 
  -3   6  14      151.14      132.71     18.03 o 
  -2   6  14      125.62      110.57     10.44 o 
  -1   6  14       47.21       28.37      8.60 o 
   0   6  14       37.61       33.18      8.68 o 
   1   6  14      334.14      291.97     21.13 o 
   2   6  14      209.34      184.93      9.36 o 
   3   6  14       65.51       74.20      9.11 o 
   4   6  14       35.80       44.10      9.47 o 
   5   6  14        2.06       -0.45      9.95 o 
  -6   7  14        9.81       11.52      6.60 o 
  -5   7  14       61.51       58.03     16.98 o 
  -4   7  14        9.98        9.67      6.68 o 
  -3   7  14       99.98       93.10     17.72 o 
  -2   7  14        5.73        7.01      7.68 o 
  -1   7  14       63.87       36.43      9.11 o 
   0   7  14      108.99       92.16      9.28 o 
   1   7  14        0.51       -6.94      8.87 o 
   2   7  14       46.93       25.95      9.42 o 
   3   7  14       33.77       29.19     14.88 o 
   4   7  14       95.57       72.28     11.70 o 
  -4   8  14       38.11       22.09      7.34 o 
  -3   8  14        1.60        1.92      7.42 o 
  -2   8  14       28.64       18.43      8.79 o 
  -1   8  14      165.17      110.67      9.69 o 
   0   8  14       59.99       27.06      9.67 o 
   1   8  14       23.31        7.80      9.72 o 
   2   8  14       22.59        9.92     10.06 o 
  -3 -10  15       73.24       69.24      7.13 o 
  -2 -10  15        0.07       -3.41      7.54 o 
  -1 -10  15      252.87      259.28     19.55 o 
   0 -10  15       78.08       73.44      8.71 o 
   1 -10  15       22.60       11.28      7.15 o 
   2 -10  15       45.79       34.37      7.55 o 
   3 -10  15        2.28        3.46      7.75 o 
  -5  -9  15       52.84       49.47      6.93 o 
  -4  -9  15      328.69      305.68      7.64 o 
  -3  -9  15       58.77       64.58      7.17 o 
  -2  -9  15      241.31      251.34     11.24 o 
  -1  -9  15      508.13      529.89     23.40 o 
   0  -9  15       43.82       60.88      7.40 o 
   1  -9  15       59.49       47.08      7.63 o 
   2  -9  15        2.30        6.36      7.27 o 
   3  -9  15      121.50      150.96      8.77 o 
   4  -9  15      162.97      156.68     26.70 o 
   5  -9  15        3.13        0.78     10.05 o 
  -6  -8  15       85.64       92.17      6.72 o 
  -5  -8  15      161.44      174.87      7.10 o 
  -4  -8  15      529.99      556.04      7.36 o 
  -3  -8  15       19.45       23.75      6.30 o 
  -2  -8  15      576.83      598.29     14.92 o 
  -1  -8  15       24.71       23.77      6.23 o 
   0  -8  15      431.76      443.81      7.37 o 
   1  -8  15      130.96      136.25      9.11 o 
   2  -8  15      185.95      203.24      8.40 o 
   3  -8  15       71.32       50.60      9.14 o 
   4  -8  15      174.75      147.52     10.56 o 
   5  -8  15       43.36       17.33      9.74 o 
   6  -8  15        3.52        9.59      8.79 o 
  -7  -7  15      202.16      179.35      7.12 o 
  -6  -7  15      745.33      729.80      8.02 o 
  -5  -7  15       46.81       47.14      6.25 o 
  -4  -7  15       65.54       72.39      6.16 o 
  -3  -7  15       28.62       33.65      6.20 o 
  -2  -7  15      217.65      212.26      6.97 o 
  -1  -7  15      226.01      250.12      6.66 o 
   0  -7  15      515.70      516.54      7.45 o 
   1  -7  15      280.25      275.84     18.08 o 
   2  -7  15       13.81       17.01      8.45 o 
   3  -7  15       78.46       92.31      7.88 o 
   4  -7  15      107.09      103.18      8.01 o 
   5  -7  15       97.01      104.06      9.36 o 
   6  -7  15       71.70       43.40      9.60 o 
  -8  -6  15       20.73       27.04      6.59 o 
  -7  -6  15       60.84       63.60      6.76 o 
  -6  -6  15      443.18      460.73      6.79 o 
  -5  -6  15      166.82      178.64      6.01 o 
  -4  -6  15      145.31      147.82      5.76 o 
  -3  -6  15      138.33      130.09      6.00 o 
  -2  -6  15       36.32       40.73      6.39 o 
  -1  -6  15       45.72       48.49      6.15 o 
   0  -6  15       35.87       37.38      6.86 o 
   1  -6  15      378.75      366.71      8.92 o 
   2  -6  15      121.19      133.28      8.46 o 
   3  -6  15        7.13        4.59      8.22 o 
   4  -6  15      312.05      318.15     16.71 o 
   5  -6  15       94.25       85.63      8.92 o 
   6  -6  15       79.17       71.18      9.22 o 
   7  -6  15      193.40      179.55     27.70 o 
  -8  -5  15       30.05       37.02      6.36 o 
  -7  -5  15       99.90      106.06      6.15 o 
  -6  -5  15      376.84      382.58      6.73 o 
  -5  -5  15      446.90      460.77      6.87 o 
  -4  -5  15     1425.39     1427.58     12.41 o 
  -3  -5  15       49.48       49.42      5.36 o 
  -2  -5  15      264.63      276.39      6.48 o 
  -1  -5  15        0.07       -0.58      5.81 o 
   0  -5  15      282.48      285.83      7.68 o 
   1  -5  15      618.72      609.25      8.84 o 
   2  -5  15      436.06      451.48      9.79 o 
   3  -5  15      506.61      524.29     11.60 o 
   4  -5  15      251.82      256.98      8.80 o 
   5  -5  15      448.84      452.02     24.85 o 
   6  -5  15      241.61      234.83     16.00 o 
   7  -5  15        0.49        0.62      9.36 o 
  -9  -4  15        3.45        7.04      6.24 o 
  -8  -4  15        0.95        5.54      5.81 o 
  -7  -4  15       22.88       26.80      5.76 o 
  -6  -4  15      131.52      132.74      6.15 o 
  -5  -4  15     1360.96     1376.06     11.53 o 
  -4  -4  15      261.92      275.26      6.12 o 
  -3  -4  15        0.43        0.90      5.58 o 
  -2  -4  15        0.94        1.36      5.67 o 
  -1  -4  15       38.27       39.17      5.88 o 
   0  -4  15     1038.45     1010.13     34.40 o 
   1  -4  15        3.33        0.46      7.11 o 
   2  -4  15      623.85      626.50      9.43 o 
   3  -4  15     1367.57     1361.46     20.89 o 
   4  -4  15       80.24       72.68      8.10 o 
   5  -4  15      249.05      228.56     30.23 o 
   6  -4  15       20.72       21.61      9.07 o 
   7  -4  15       15.24       12.63     13.03 o 
   8  -4  15       83.33       67.62      9.97 o 
  -9  -3  15        9.13        4.76      6.46 o 
  -8  -3  15        0.18        4.21      6.36 o 
  -7  -3  15       26.71       31.18      6.54 o 
  -6  -3  15       27.92       29.35      6.24 o 
  -5  -3  15      432.63      438.28      8.24 o 
  -4  -3  15      108.24      111.74      6.68 o 
  -3  -3  15     1438.73     1413.96     19.57 o 
  -2  -3  15       14.28       19.46      6.74 o 
  -1  -3  15       22.33       22.65      6.19 o 
   0  -3  15     1839.77     1850.24     33.03 o 
   1  -3  15      304.02      304.55      8.79 o 
   2  -3  15     1672.33     1679.36     19.74 o 
   3  -3  15       29.62       22.33      7.96 o 
   4  -3  15      503.44      487.65     19.14 o 
   5  -3  15      103.31       97.17      8.87 o 
   6  -3  15       26.54       28.19      9.01 o 
   7  -3  15      106.54      101.31     14.32 o 
   8  -3  15       23.84       13.09     10.25 o 
  -9  -2  15       77.62       67.85      6.93 o 
  -8  -2  15      277.66      289.66     18.28 o 
  -7  -2  15       50.02       51.15      5.99 o 
  -6  -2  15      101.07      101.69      5.56 o 
  -5  -2  15      147.13      146.21      5.93 o 
  -4  -2  15      810.22      823.06     10.04 o 
  -3  -2  15      462.84      459.73     10.46 o 
  -2  -2  15      111.03      109.44      6.28 o 
  -1  -2  15      131.34      141.02      6.48 o 
   0  -2  15       90.66       71.23      6.76 o 
   1  -2  15      747.66      690.26     11.84 o 
   2  -2  15      357.98      358.26      9.47 o 
   3  -2  15      902.55      879.65     20.32 o 
   4  -2  15      346.21      356.64     30.43 o 
   5  -2  15        0.39        3.18      7.97 o 
   6  -2  15      139.32      134.36     14.18 o 
   7  -2  15      117.63       98.80     30.10 o 
   8  -2  15      386.97      324.53     49.59 o 
  -9  -1  15       27.07       31.87      6.39 o 
  -8  -1  15      134.92      141.16      9.57 o 
  -7  -1  15       24.02       33.15      5.60 o 
  -6  -1  15       96.50       99.35      5.70 o 
  -5  -1  15       34.35       38.15      5.45 o 
  -4  -1  15      155.54      158.43      5.74 o 
  -3  -1  15       40.34       43.21      6.22 o 
  -2  -1  15     1532.35     1419.93     38.73 o 
  -1  -1  15      252.83      260.62      9.22 o 
   0  -1  15        5.12        2.75      6.46 o 
   1  -1  15      749.75      735.96      9.41 o 
   2  -1  15       41.00       39.57      8.48 o 
   3  -1  15      232.85      262.47     11.77 o 
   4  -1  15       33.28       36.37      9.34 o 
   5  -1  15      732.64      683.45     53.61 o 
   6  -1  15       31.38       28.31      8.35 o 
   7  -1  15      302.69      313.50     27.10 o 
   8  -1  15      747.06      693.42     70.71 o 
  -9   0  15       49.01       49.47      7.29 o 
  -8   0  15      186.90      180.57     16.38 o 
  -7   0  15      257.41      278.78     18.54 o 
  -6   0  15        2.39        3.97      5.65 o 
  -5   0  15       60.28       56.99      5.24 o 
  -4   0  15        2.73        4.40      5.34 o 
  -3   0  15     1516.82     1445.46     55.32 o 
  -2   0  15      849.39      779.11     23.48 o 
  -1   0  15      478.79      482.68     12.88 o 
   0   0  15        0.21        6.11      6.48 o 
   1   0  15       36.45       33.01      6.84 o 
   2   0  15      253.68      236.90      7.99 o 
   3   0  15       33.80       35.01      7.09 o 
   4   0  15      142.86      146.95      9.78 o 
   5   0  15      629.70      600.57     26.95 o 
   6   0  15       30.83       27.60      8.37 o 
   7   0  15      118.48      119.49      8.78 o 
   8   0  15       43.57       41.47      9.26 o 
  -9   1  15      380.07      347.94     64.53 o 
  -8   1  15       51.46       41.30      6.00 o 
  -7   1  15       60.62       62.32      6.06 o 
  -6   1  15        0.20        2.17      5.38 o 
  -5   1  15      248.44      239.68     12.19 o 
  -4   1  15      529.55      549.97     25.59 o 
  -3   1  15       47.58       50.26      5.66 o 
  -2   1  15      119.11      112.48      6.74 o 
  -1   1  15      503.25      505.66     11.49 o 
   0   1  15      273.24      288.93      7.48 o 
   1   1  15        0.76        2.92      6.38 o 
   2   1  15       39.01       35.84      7.38 o 
   3   1  15        5.00        5.38      7.47 o 
   4   1  15      625.70      626.15     12.81 o 
   5   1  15       63.35       70.52      8.40 o 
   6   1  15      736.15      766.55     21.77 o 
   7   1  15      163.36      159.33      9.35 o 
  -9   2  15       14.94       14.22      6.22 o 
  -8   2  15      126.73      152.11     29.44 o 
  -7   2  15       24.82       27.23      6.09 o 
  -6   2  15      326.56      318.51     28.61 o 
  -5   2  15      181.12      194.50     16.04 o 
  -4   2  15       92.75       79.45      5.89 o 
  -3   2  15      604.44      626.19     37.78 o 
  -2   2  15        1.64        4.52      5.99 o 
  -1   2  15      679.35      701.06     16.87 o 
   0   2  15       24.87       21.89      6.51 o 
   1   2  15      523.05      565.37      8.77 o 
   2   2  15       25.35       25.82      7.73 o 
   3   2  15        6.14        4.46      8.20 o 
   4   2  15      539.01      570.41     15.37 o 
   5   2  15       85.44       97.37     12.51 o 
   6   2  15      967.88     1078.01     13.76 o 
   7   2  15       40.04       37.57      9.44 o 
  -8   3  15       10.58        9.64      6.24 o 
  -7   3  15       27.34       24.01      5.94 o 
  -6   3  15        3.23        6.39      5.88 o 
  -5   3  15      220.47      215.71     21.68 o 
  -4   3  15      565.17      578.90     49.16 o 
  -3   3  15       13.21       10.64      5.98 o 
  -2   3  15       72.96       75.35      6.42 o 
  -1   3  15      336.89      365.41      7.52 o 
   0   3  15      876.32      931.08     15.74 o 
   1   3  15        2.43        4.69      8.47 o 
   2   3  15        4.87        4.73      9.29 o 
   3   3  15      160.59      153.57     10.86 o 
   4   3  15        0.52        4.79      9.78 o 
   5   3  15      412.22      478.13     23.44 o 
   6   3  15        9.23        9.33     10.81 o 
   7   3  15      182.40      189.92     12.18 o 
  -8   4  15       47.06       43.20     13.89 o 
  -7   4  15      294.29      312.74     56.25 o 
  -6   4  15       50.97       61.29      9.47 o 
  -5   4  15       42.37       35.63      7.09 o 
  -4   4  15      725.46      715.82     98.34 o 
  -3   4  15       23.00       30.97      6.20 o 
  -2   4  15      187.93      167.66     18.07 o 
  -1   4  15      201.71      211.31     17.82 o 
   0   4  15      348.26      346.06      9.75 o 
   1   4  15      106.28      107.00      9.11 o 
   2   4  15       85.51       83.57      8.49 o 
   3   4  15       93.55       88.06      9.27 o 
   4   4  15       24.41       23.26      9.44 o 
   5   4  15       52.11       51.65     10.83 o 
   6   4  15       34.43       34.58     13.72 o 
  -7   5  15      583.12      664.53    142.34 o 
  -6   5  15      125.68      144.13     33.05 o 
  -5   5  15       68.55       66.63     13.54 o 
  -4   5  15       88.14       86.91     15.91 o 
  -3   5  15      185.34      205.38     22.01 o 
  -2   5  15      197.14      192.67     23.34 o 
  -1   5  15        5.69        5.74      7.42 o 
   0   5  15       38.36       28.51      9.08 o 
   1   5  15      793.53      745.50     59.89 o 
   2   5  15      158.76      163.26      9.06 o 
   3   5  15        9.02        2.45      8.78 o 
   4   5  15       52.25       48.57      9.32 o 
   5   5  15      104.00       82.19     11.41 o 
  -6   6  15       94.09       93.84     24.42 o 
  -5   6  15        2.26        3.02      6.29 o 
  -4   6  15       36.60       46.52      9.88 o 
  -3   6  15       91.13       82.98     11.84 o 
  -2   6  15        7.70        2.71      6.72 o 
  -1   6  15       10.11       -1.42      8.65 o 
   0   6  15      192.97      178.56     29.82 o 
   1   6  15       51.70       50.97     10.05 o 
   2   6  15       21.74        9.75     11.29 o 
   3   6  15       32.54       30.32      9.47 o 
   4   6  15      102.93       90.20     10.06 o 
  -5   7  15        0.11        9.87      7.38 o 
  -4   7  15      140.22      132.18     29.47 o 
  -3   7  15        1.33        0.87      6.83 o 
  -2   7  15      214.45      157.57     25.74 o 
  -1   7  15      148.69       91.66     18.30 o 
   0   7  15        0.02        5.62      9.27 o 
   1   7  15      128.60      100.68     10.15 o 
   2   7  15        1.20       10.38      9.43 o 
   3   7  15       33.39       19.45     10.51 o 
  -2   8  15      184.41       75.15     26.47 o 
  -1   8  15        0.99        1.52      9.75 o 
   0   8  15       29.84       22.05      9.96 o 
  -2 -10  16      287.47      269.04     21.21 o 
  -1 -10  16       70.83       60.05      7.75 o 
   0 -10  16       26.34       21.82      7.43 o 
   1 -10  16      198.25      167.69     21.22 o 
   2 -10  16       79.73       54.69      8.24 o 
  -4  -9  16        1.49       -0.59      6.85 o 
  -3  -9  16      224.66      249.79      7.49 o 
  -2  -9  16       48.06       52.49      6.79 o 
  -1  -9  16      239.22      244.41     13.34 o 
   0  -9  16      163.47      159.60      9.41 o 
   1  -9  16      155.86      141.19     15.00 o 
   2  -9  16      142.34       97.94     13.44 o 
   3  -9  16       41.42       33.30      8.73 o 
   4  -9  16        0.12        2.82     10.01 o 
  -6  -8  16      220.38      196.08      7.31 o 
  -5  -8  16       56.36       79.53      6.98 o 
  -4  -8  16       73.05       66.01      6.59 o 
  -3  -8  16      460.54      455.50      7.69 o 
  -2  -8  16        4.80        3.85      6.97 o 
  -1  -8  16      968.87      971.93     22.50 o 
   0  -8  16      247.92      246.80      7.96 o 
   1  -8  16      263.15      262.55     28.05 o 
   2  -8  16       14.75       18.22      8.05 o 
   3  -8  16       83.77       58.29      9.42 o 
   4  -8  16       53.08       52.97      8.51 o 
   5  -8  16        2.11        7.17      9.76 o 
  -7  -7  16      927.26      874.11      8.12 o 
  -6  -7  16      158.01      172.74      7.06 o 
  -5  -7  16      173.06      190.86      6.58 o 
  -4  -7  16        8.77       13.20      6.42 o 
  -3  -7  16      463.44      491.19      7.89 o 
  -2  -7  16     1426.64     1447.39     26.00 o 
  -1  -7  16       31.45       38.88      6.96 o 
   0  -7  16      702.54      737.74     11.89 o 
   1  -7  16      802.51      836.71     17.24 o 
   2  -7  16      187.32      193.39      9.85 o 
   3  -7  16      189.37      189.80     23.94 o 
   4  -7  16       99.75       96.63      9.30 o 
   5  -7  16      477.84      455.83     25.06 o 
   6  -7  16      129.46      106.33      9.02 o 
  -7  -6  16      122.53      139.28      6.99 o 
  -6  -6  16       21.09       30.66      6.14 o 
  -5  -6  16      132.06      145.47      6.47 o 
  -4  -6  16       12.27       18.79      6.42 o 
  -3  -6  16      150.12      153.26      6.31 o 
  -2  -6  16      969.06      989.92     11.13 o 
  -1  -6  16      220.42      237.75      6.82 o 
   0  -6  16       37.64       48.03      7.34 o 
   1  -6  16      159.51      162.44      8.73 o 
   2  -6  16       11.52        9.40      7.50 o 
   3  -6  16      128.03      129.31      8.86 o 
   4  -6  16        9.35        0.11      8.80 o 
   5  -6  16      575.00      527.50     65.39 o 
   6  -6  16       35.93       32.49      9.90 o 
   7  -6  16       31.25        9.38     10.03 o 
  -8  -5  16        0.23        3.74      6.94 o 
  -7  -5  16        0.99       -1.53      6.44 o 
  -6  -5  16       34.07       37.45      6.42 o 
  -5  -5  16      542.88      552.99     10.49 o 
  -4  -5  16        6.92       11.70      6.00 o 
  -3  -5  16      321.32      313.51      6.34 o 
  -2  -5  16       44.46       46.97      6.26 o 
  -1  -5  16       11.27       10.94      6.41 o 
   0  -5  16      208.38      220.60     10.50 o 
   1  -5  16      505.10      508.03      9.43 o 
   2  -5  16     1741.28     1794.80     11.51 o 
   3  -5  16        7.17        3.97      8.86 o 
   4  -5  16      221.14      218.42     10.35 o 
   5  -5  16      396.25      416.18     13.44 o 
   6  -5  16       11.47        8.50      9.75 o 
   7  -5  16      416.12      374.20    157.90 o 
  -8  -4  16        4.09        5.78      6.30 o 
  -7  -4  16       79.91       69.98      6.08 o 
  -6  -4  16      215.91      217.62      7.68 o 
  -5  -4  16       21.47       21.14      5.99 o 
  -4  -4  16     1253.36     1261.84     20.77 o 
  -3  -4  16      289.16      290.56      6.38 o 
  -2  -4  16        6.40        8.67      5.93 o 
  -1  -4  16      205.40      186.41      5.94 o 
   0  -4  16      105.64      110.85      8.20 o 
   1  -4  16     1278.84     1318.21     24.23 o 
   2  -4  16      219.68      220.56      8.88 o 
   3  -4  16      381.74      399.54      9.22 o 
   4  -4  16       58.15       65.63      8.45 o 
   5  -4  16        0.31        5.82      8.38 o 
   6  -4  16      131.66      137.53     13.55 o 
   7  -4  16      105.90       97.13     15.60 o 
  -9  -3  16       30.09       32.40      7.04 o 
  -8  -3  16       54.22       57.09      7.68 o 
  -7  -3  16        1.75       -0.43      6.64 o 
  -6  -3  16       53.73       45.30      6.44 o 
  -5  -3  16      183.46      188.25      7.96 o 
  -4  -3  16     1013.52     1012.73     26.61 o 
  -3  -3  16        3.80        0.96      6.66 o 
  -2  -3  16        5.22        1.07      6.49 o 
  -1  -3  16      147.83      146.61      6.62 o 
   0  -3  16       43.47       56.23      7.33 o 
   1  -3  16     1598.50     1603.22     52.93 o 
   2  -3  16      535.84      513.04      9.43 o 
   3  -3  16     1482.69     1469.96     24.43 o 
   4  -3  16        3.76        6.50      8.13 o 
   5  -3  16       46.20       35.62      9.77 o 
   6  -3  16      275.30      270.01     63.64 o 
   7  -3  16       10.43        8.43      9.85 o 
  -9  -2  16        5.13        5.01      6.63 o 
  -8  -2  16       22.27       15.56      5.80 o 
  -7  -2  16      447.02      425.68     22.01 o 
  -6  -2  16       98.34      109.01      6.04 o 
  -5  -2  16       17.94       20.00      5.65 o 
  -4  -2  16      427.03      399.58     10.11 o 
  -3  -2  16      147.67      162.12      6.17 o 
  -2  -2  16       70.87       66.85      5.90 o 
  -1  -2  16        5.05        8.03      6.03 o 
   0  -2  16      406.64      384.30      8.23 o 
   1  -2  16       89.87       93.87      9.28 o 
   2  -2  16      962.70      970.83     11.71 o 
   3  -2  16        1.43        3.86      8.51 o 
   4  -2  16      237.35      244.22     23.21 o 
   5  -2  16       56.05       57.30      9.12 o 
   6  -2  16        2.69       -1.69     12.30 o 
   7  -2  16      272.69      237.43     67.23 o 
  -9  -1  16      144.51      131.29     20.69 o 
  -8  -1  16       95.46       93.93      8.28 o 
  -7  -1  16      564.65      581.95     30.34 o 
  -6  -1  16       19.32       12.30      5.83 o 
  -5  -1  16      109.07      124.50      6.96 o 
  -4  -1  16      246.58      234.15      8.99 o 
  -3  -1  16      113.69      107.37      6.02 o 
  -2  -1  16       83.72       91.82      6.00 o 
  -1  -1  16       11.21        7.55      6.23 o 
   0  -1  16       69.10       86.26      6.99 o 
   1  -1  16      204.86      228.38      7.96 o 
   2  -1  16        2.19        3.37      8.28 o 
   3  -1  16        0.06        7.97      9.12 o 
   4  -1  16      885.41      820.85    106.90 o 
   5  -1  16      530.92      484.60    114.75 o 
   6  -1  16        0.65        6.94      9.58 o 
   7  -1  16      145.40      138.00     14.87 o 
  -9   0  16        0.53       -1.39      6.45 o 
  -8   0  16        4.98       13.24      6.48 o 
  -7   0  16       35.48       30.97      5.78 o 
  -6   0  16       96.65      103.20      8.65 o 
  -5   0  16      287.95      294.62     15.89 o 
  -4   0  16       34.16       31.37      5.52 o 
  -3   0  16       29.24       29.59      5.49 o 
  -2   0  16     1959.59     1870.90     85.21 o 
  -1   0  16      773.00      772.90     23.67 o 
   0   0  16      105.72      115.51      6.83 o 
   1   0  16       98.83      116.51      7.19 o 
   2   0  16      645.75      654.81      9.76 o 
   3   0  16      523.49      494.02     37.63 o 
   4   0  16      296.30      279.44     20.10 o 
   5   0  16      117.60      131.54     13.09 o 
   6   0  16      123.59      129.16      9.79 o 
   7   0  16       53.43       47.75      8.96 o 
  -9   1  16      142.87      154.92     27.64 o 
  -8   1  16       24.13       21.54      6.49 o 
  -7   1  16       37.75       39.64      5.51 o 
  -6   1  16       52.29       57.63      5.38 o 
  -5   1  16      300.46      320.89     26.88 o 
  -4   1  16       66.11       79.33      5.93 o 
  -3   1  16      162.28      177.35     10.66 o 
  -2   1  16     1184.92     1128.08     57.55 o 
  -1   1  16       98.71      102.22      6.43 o 
   0   1  16        1.37        2.13      6.31 o 
   1   1  16        1.89        2.48      7.13 o 
   2   1  16       38.88       35.12      7.53 o 
   3   1  16      234.75      242.42     14.20 o 
   4   1  16      175.77      163.54     10.80 o 
   5   1  16      931.12      966.92     46.62 o 
   6   1  16       34.10       35.65      9.53 o 
   7   1  16       12.53       14.31      9.66 o 
  -8   2  16        4.48        7.11      6.23 o 
  -7   2  16       79.71       69.40      9.91 o 
  -6   2  16      113.82      119.63     14.47 o 
  -5   2  16      334.81      342.05     35.27 o 
  -4   2  16      960.25      985.19     74.07 o 
  -3   2  16        0.64        5.06      5.97 o 
  -2   2  16      129.09      123.42      7.48 o 
  -1   2  16       38.84       32.33      6.48 o 
   0   2  16      263.60      269.18      7.73 o 
   1   2  16     1076.81     1125.31     21.86 o 
   2   2  16       54.90       52.17      8.32 o 
   3   2  16      155.32      121.25     23.46 o 
   4   2  16      280.16      305.87     38.05 o 
   5   2  16      465.30      449.96     18.65 o 
   6   2  16       65.60       74.03     12.51 o 
   7   2  16       78.37       84.01     10.95 o 
  -8   3  16      128.45      148.70     35.86 o 
  -7   3  16       12.71       19.76      6.63 o 
  -6   3  16        6.64        5.33      6.55 o 
  -5   3  16      591.46      564.93     54.01 o 
  -4   3  16       90.63      105.64     12.36 o 
  -3   3  16      158.92      166.81     10.76 o 
  -2   3  16       21.39       21.01      6.29 o 
  -1   3  16        2.80        1.31      6.47 o 
   0   3  16      228.68      199.82      9.20 o 
   1   3  16       78.97       75.57      8.44 o 
   2   3  16       18.02       16.10      9.41 o 
   3   3  16        3.84        9.90      9.72 o 
   4   3  16      155.95      166.41     24.25 o 
   5   3  16       17.76       21.15     10.63 o 
   6   3  16      128.28      135.84     18.30 o 
  -7   4  16        2.63       -1.93      6.46 o 
  -6   4  16      112.44      121.73     25.07 o 
  -5   4  16        7.32        0.88      5.91 o 
  -4   4  16        0.97        2.45      6.45 o 
  -3   4  16      756.24      775.84     79.63 o 
  -2   4  16       34.56       31.87      7.59 o 
  -1   4  16       36.91       31.44      8.57 o 
   0   4  16      399.68      352.06     35.31 o 
   1   4  16      337.56      321.96     10.10 o 
   2   4  16       42.13       39.24      8.60 o 
   3   4  16        7.03        2.15      8.67 o 
   4   4  16       13.10        6.98      9.80 o 
   5   4  16       15.55       10.78     11.12 o 
  -7   5  16        3.97        5.85      6.71 o 
  -6   5  16      300.64      304.26     60.73 o 
  -5   5  16        6.73        8.65      6.84 o 
  -4   5  16       38.57       32.17      8.26 o 
  -3   5  16      315.59      301.86     44.30 o 
  -2   5  16       28.84       20.92      7.18 o 
  -1   5  16      490.73      368.13     48.70 o 
   0   5  16      120.48       81.38      9.54 o 
   1   5  16       95.88       76.93      9.08 o 
   2   5  16        0.06        0.64      9.54 o 
   3   5  16       24.86       18.10     10.52 o 
   4   5  16        4.02        8.30     11.01 o 
  -6   6  16       10.35       12.24      7.28 o 
  -5   6  16      136.98      153.68     37.17 o 
  -4   6  16       14.07       10.45      7.17 o 
  -3   6  16        5.84        0.38      7.37 o 
  -2   6  16      622.54      529.32     92.68 o 
  -1   6  16       40.15       28.90     12.66 o 
   0   6  16      131.62      115.37     15.67 o 
   1   6  16       72.71       51.96      9.43 o 
   2   6  16        3.84        1.91      9.85 o 
   3   6  16      242.27      216.09     29.95 o 
  -4   7  16       26.22       21.17      7.88 o 
  -3   7  16       83.61       60.50     17.77 o 
  -2   7  16      175.08       95.75     10.10 o 
  -1   7  16      220.31      136.09     42.71 o 
   0   7  16       53.94       23.52      9.62 o 
   1   7  16        1.01       -2.24      9.71 o 
   0 -10  17        4.43        5.00      7.64 o 
  -4  -9  17       37.83       27.57      7.43 o 
  -3  -9  17       59.88       51.38      7.55 o 
  -2  -9  17      722.88      719.34     35.05 o 
  -1  -9  17       33.06       24.28      7.18 o 
   0  -9  17       69.23       56.27      8.09 o 
   1  -9  17       52.36       45.15      8.82 o 
   2  -9  17       52.87       35.89      9.98 o 
   3  -9  17      399.68      371.16     43.64 o 
  -5  -8  17        2.18        2.98      7.12 o 
  -4  -8  17      161.31      157.25      6.69 o 
  -3  -8  17      253.00      272.15      7.47 o 
  -2  -8  17      308.89      367.43     10.56 o 
  -1  -8  17       51.75       52.87      7.07 o 
   0  -8  17      284.06      294.67      9.03 o 
   1  -8  17       11.09       15.00      9.28 o 
   2  -8  17      142.16      143.74     11.06 o 
   3  -8  17       90.99       85.41      9.70 o 
   4  -8  17       33.00        7.01      9.90 o 
  -6  -7  17      105.02      110.72      6.76 o 
  -5  -7  17       37.56       34.32      6.89 o 
  -4  -7  17       13.03       11.35      6.47 o 
  -3  -7  17      206.23      218.69      7.13 o 
  -2  -7  17       65.27       71.74      6.26 o 
  -1  -7  17      194.48      212.74      7.09 o 
   0  -7  17      721.56      747.75     18.12 o 
   1  -7  17        1.57       -1.76      9.03 o 
   2  -7  17       74.13       67.44      9.03 o 
   3  -7  17        0.66        6.63      9.00 o 
   4  -7  17       54.06       48.68      9.40 o 
   5  -7  17      207.24      204.80      9.44 o 
  -7  -6  17        0.70        6.11      6.95 o 
  -6  -6  17      111.26      118.44      6.62 o 
  -5  -6  17      169.62      186.37      6.24 o 
  -4  -6  17      294.69      317.37      7.13 o 
  -3  -6  17       40.15       30.29      6.10 o 
  -2  -6  17        0.45        0.05      6.26 o 
  -1  -6  17     1235.52     1260.18     17.32 o 
   0  -6  17        1.74        7.29      7.62 o 
   1  -6  17     1128.67     1148.44     11.14 o 
   2  -6  17       47.73       43.75      8.72 o 
   3  -6  17       21.73       31.09      8.71 o 
   4  -6  17     1256.58     1202.86    145.20 o 
   5  -6  17        0.15        4.64      9.27 o 
   6  -6  17      413.25      346.27     79.79 o 
  -7  -5  17      148.17      145.99      6.93 o 
  -6  -5  17        0.92        7.97      6.42 o 
  -5  -5  17      162.23      171.66      6.89 o 
  -4  -5  17      152.06      153.04      6.16 o 
  -3  -5  17      132.29      141.07      6.13 o 
  -2  -5  17      171.69      173.05      6.90 o 
  -1  -5  17        9.35       11.99      6.85 o 
   0  -5  17      378.99      403.18      9.32 o 
   1  -5  17      286.99      294.90      9.09 o 
   2  -5  17      132.57      126.37      8.86 o 
   3  -5  17       15.17       13.88      8.51 o 
   4  -5  17       13.47       18.43      8.75 o 
   5  -5  17      662.05      692.35     11.60 o 
   6  -5  17      156.00      143.29     26.25 o 
  -8  -4  17      290.91      292.14     14.90 o 
  -7  -4  17       66.27       60.91      6.47 o 
  -6  -4  17      336.04      340.73     11.66 o 
  -5  -4  17      712.76      652.63     10.39 o 
  -4  -4  17       89.68       85.56      6.24 o 
  -3  -4  17        1.28        2.27      6.11 o 
  -2  -4  17       10.31       15.73      6.26 o 
  -1  -4  17      319.63      316.16     13.48 o 
   0  -4  17        2.56        2.91      8.04 o 
   1  -4  17      190.71      197.52      8.71 o 
   2  -4  17      624.15      619.62     12.93 o 
   3  -4  17      473.33      497.91     18.17 o 
   4  -4  17       11.46        5.75      8.57 o 
   5  -4  17      247.12      225.28     51.48 o 
   6  -4  17       39.05       21.23     10.01 o 
   7  -4  17       75.76       65.99     14.25 o 
  -8  -3  17      101.39      104.69     13.00 o 
  -7  -3  17      230.45      252.54     22.23 o 
  -6  -3  17      128.25      124.17      7.71 o 
  -5  -3  17      441.42      414.52     21.57 o 
  -4  -3  17       46.58       43.77      6.55 o 
  -3  -3  17      179.63      186.29      6.38 o 
  -2  -3  17        3.11        5.92      6.84 o 
  -1  -3  17       70.34       62.17      6.61 o 
   0  -3  17       66.11       72.46      8.11 o 
   1  -3  17      740.13      754.88     13.55 o 
   2  -3  17      882.07      895.56     11.04 o 
   3  -3  17       27.00       23.84      8.81 o 
   4  -3  17      292.29      269.91     33.77 o 
   5  -3  17      141.17      146.36     18.05 o 
   6  -3  17      132.92      125.42     33.80 o 
   7  -3  17      290.85      232.18     60.43 o 
  -8  -2  17       81.18       70.44      7.48 o 
  -7  -2  17      419.52      419.66     30.45 o 
  -6  -2  17      139.02      128.90      8.06 o 
  -5  -2  17      238.91      230.63      8.19 o 
  -4  -2  17      468.13      451.44     13.11 o 
  -3  -2  17       78.07       77.72      5.72 o 
  -2  -2  17       61.85       61.34      6.00 o 
  -1  -2  17        6.67        7.20      6.22 o 
   0  -2  17      870.58      864.61     32.76 o 
   1  -2  17      717.39      671.58     10.47 o 
   2  -2  17       20.96       24.97      8.68 o 
   3  -2  17      483.70      465.50     30.96 o 
   4  -2  17       68.26       62.91      9.39 o 
   5  -2  17        7.57        3.73      9.24 o 
   6  -2  17      243.10      272.95     16.10 o 
   7  -2  17        1.18       -5.37     10.27 o 
  -8  -1  17       23.50       23.53      6.61 o 
  -7  -1  17        0.13        1.77      6.24 o 
  -6  -1  17      465.71      479.19     30.92 o 
  -5  -1  17       53.63       63.70      6.06 o 
  -4  -1  17       94.75       92.04      7.18 o 
  -3  -1  17       12.23       14.63      6.12 o 
  -2  -1  17       69.37       92.15      7.32 o 
  -1  -1  17       69.26       73.23      6.55 o 
   0  -1  17       79.80       73.75      6.79 o 
   1  -1  17       25.11       29.15      6.78 o 
   2  -1  17        2.19        5.05      9.17 o 
   3  -1  17      787.23      817.64     49.87 o 
   4  -1  17        3.31        2.44      9.91 o 
   5  -1  17       91.16       75.73     22.89 o 
   6  -1  17      102.67       77.63     15.21 o 
   7  -1  17      143.73      117.51     45.77 o 
  -8   0  17        0.18        2.33      6.67 o 
  -7   0  17       91.57      105.11     10.13 o 
  -6   0  17      372.80      383.85     33.44 o 
  -5   0  17       11.11       14.19      6.26 o 
  -4   0  17      272.11      251.36     15.92 o 
  -3   0  17      172.71      164.89     11.46 o 
  -2   0  17      185.23      187.90     12.39 o 
  -1   0  17        5.83        7.22      6.46 o 
   0   0  17        2.02        6.88      6.26 o 
   1   0  17        3.89        3.38      7.26 o 
   2   0  17      154.95      153.29      8.28 o 
   3   0  17       66.98       63.84      9.61 o 
   4   0  17      112.09      118.16     11.40 o 
   5   0  17      355.50      337.46     39.09 o 
   6   0  17       10.35       10.40      9.62 o 
   7   0  17      158.38      136.33     16.66 o 
  -8   1  17      142.83      129.35     26.11 o 
  -7   1  17      111.31      113.68     19.52 o 
  -6   1  17      101.54       84.51     10.62 o 
  -5   1  17     1504.68     1542.69    133.85 o 
  -4   1  17       13.93       14.08      5.94 o 
  -3   1  17       94.58       86.39      6.59 o 
  -2   1  17       87.07       90.82      8.09 o 
  -1   1  17       18.70       23.30      6.46 o 
   0   1  17      392.37      403.00     10.28 o 
   1   1  17      150.71      154.16      7.68 o 
   2   1  17      177.50      188.85     10.49 o 
   3   1  17       87.05       83.38      8.45 o 
   4   1  17      173.15      185.46     13.76 o 
   5   1  17       27.97       24.24      9.67 o 
   6   1  17      316.77      314.07     22.26 o 
  -8   2  17       66.68       78.69     17.31 o 
  -7   2  17      168.15      163.41     34.27 o 
  -6   2  17      317.64      295.77     43.03 o 
  -5   2  17      260.76      277.35     37.87 o 
  -4   2  17      183.65      185.44     14.61 o 
  -3   2  17      280.44      292.59     23.69 o 
  -2   2  17       33.87       41.49      6.40 o 
  -1   2  17       85.89       80.39      6.64 o 
   0   2  17      204.34      199.33      7.37 o 
   1   2  17      153.02      129.76      8.14 o 
   2   2  17      102.29      109.68      8.91 o 
   3   2  17      341.61      350.22     46.90 o 
   4   2  17        0.63        3.02     10.78 o 
   5   2  17      186.55      151.58     18.05 o 
   6   2  17       29.19       24.18     12.62 o 
  -7   3  17        0.45        8.99      6.61 o 
  -6   3  17        4.30        4.87      6.56 o 
  -5   3  17      124.15      120.05     11.47 o 
  -4   3  17      131.40      148.60     20.72 o 
  -3   3  17      686.82      668.01     64.45 o 
  -2   3  17      101.25      103.04      9.92 o 
  -1   3  17       43.51       48.43      6.97 o 
   0   3  17       27.31       23.24      7.46 o 
   1   3  17        6.77        6.25      9.64 o 
   2   3  17      114.10      123.74     12.81 o 
   3   3  17       74.39       86.24     14.91 o 
   4   3  17      223.00      244.82     49.41 o 
   5   3  17       53.23       55.61     11.23 o 
  -7   4  17      510.44      511.03    115.26 o 
  -6   4  17        0.79        3.56      6.59 o 
  -5   4  17        0.24        1.01      5.94 o 
  -4   4  17      285.02      271.54     43.94 o 
  -3   4  17       24.43       18.03      6.83 o 
  -2   4  17     1061.47      903.64    187.63 o 
  -1   4  17        0.70        4.55      7.75 o 
   0   4  17       11.14        6.75      9.20 o 
   1   4  17       91.87       77.31     11.19 o 
   2   4  17       24.47       17.39     10.26 o 
   3   4  17      434.67      395.13     70.77 o 
   4   4  17        1.96        5.26      9.43 o 
   5   4  17        9.27       16.54     11.53 o 
  -6   5  17        0.40        5.09      6.86 o 
  -5   5  17      111.17       99.11     23.63 o 
  -4   5  17        1.02        1.88      7.05 o 
  -3   5  17      259.23      237.97     48.15 o 
  -2   5  17      434.10      401.61     83.08 o 
  -1   5  17       19.25       14.30      8.95 o 
   0   5  17        8.05        7.58      8.97 o 
   1   5  17       74.00       58.13      9.96 o 
   2   5  17       31.07       13.28     10.01 o 
   3   5  17       67.63       56.40     10.47 o 
   4   5  17       24.43       12.37     10.63 o 
  -5   6  17        4.45        0.94      7.03 o 
  -4   6  17        3.52        2.50      7.54 o 
  -3   6  17      206.65      191.51     40.52 o 
  -2   6  17       45.03       29.28      8.47 o 
  -1   6  17      506.27      344.92     29.16 o 
   0   6  17       51.33       29.28      9.62 o 
   1   6  17       55.10       50.01      9.48 o 
   2   6  17       10.62        0.85     11.37 o 
  -3  -9  18      163.57      166.71      8.06 o 
  -2  -9  18        1.89        3.09      7.82 o 
  -1  -9  18       35.49       36.63      7.62 o 
   0  -9  18       73.33       53.71      8.61 o 
   1  -9  18        1.46        5.45     12.03 o 
   2  -9  18      127.35      115.01     10.51 o 
  -4  -8  18       28.20       35.67      7.24 o 
  -3  -8  18       20.38       17.39      7.38 o 
  -2  -8  18      271.78      290.11      7.94 o 
  -1  -8  18      350.21      347.85      8.48 o 
   0  -8  18      103.36       98.03      9.13 o 
   1  -8  18      258.41      258.69     19.95 o 
   2  -8  18      172.97      168.07     10.11 o 
   3  -8  18        3.89       -3.53      9.91 o 
   4  -8  18      581.68      465.00    123.98 o 
  -5  -7  18       65.61       68.04      6.48 o 
  -4  -7  18        9.29       11.80      6.76 o 
  -3  -7  18       26.03       23.83      7.14 o 
  -2  -7  18     1020.00     1080.57     13.83 o 
  -1  -7  18       44.55       53.40      7.09 o 
   0  -7  18      237.43      247.98      8.69 o 
   1  -7  18        3.76       -7.53     11.12 o 
   2  -7  18        2.52        1.97      9.13 o 
   3  -7  18      579.29      562.61     10.78 o 
   4  -7  18        7.11        0.99      8.46 o 
   5  -7  18      340.30      266.65     10.02 o 
  -6  -6  18        5.21       10.63      6.45 o 
  -5  -6  18       52.00       66.18      6.60 o 
  -4  -6  18      140.10      145.68      6.98 o 
  -3  -6  18       21.59       26.84      6.11 o 
  -2  -6  18        0.12        1.98      6.85 o 
  -1  -6  18      203.35      232.62      7.38 o 
   0  -6  18      313.61      334.43      8.51 o 
   1  -6  18       54.34       54.64      8.00 o 
   2  -6  18       80.37       70.29      8.13 o 
   3  -6  18       10.88        5.98      9.01 o 
   4  -6  18        0.74       -5.55      9.30 o 
   5  -6  18      459.76      383.48     89.86 o 
  -7  -5  18       66.67       64.50      6.32 o 
  -6  -5  18        2.76        5.64      6.44 o 
  -5  -5  18      476.86      484.11     18.08 o 
  -4  -5  18        2.27        2.66      6.36 o 
  -3  -5  18      159.47      168.27      6.47 o 
  -2  -5  18       17.89       28.96      6.69 o 
  -1  -5  18      299.49      294.31     14.73 o 
   0  -5  18      324.07      354.39      8.50 o 
   1  -5  18       24.58       25.07      8.65 o 
   2  -5  18      820.03      814.75      9.81 o 
   3  -5  18        2.57       -3.17      7.74 o 
   4  -5  18       74.76       69.35      9.26 o 
   5  -5  18      426.89      408.60     54.02 o 
   6  -5  18      267.78      231.02     22.40 o 
  -7  -4  18        7.62        4.90      6.78 o 
  -6  -4  18      265.82      271.99      7.28 o 
  -5  -4  18       11.08        6.51      5.91 o 
  -4  -4  18      470.39      466.45     10.95 o 
  -3  -4  18        1.14        0.93      6.33 o 
  -2  -4  18        4.76        7.94      6.44 o 
  -1  -4  18      743.82      760.99     46.77 o 
   0  -4  18      774.10      827.14     13.97 o 
   1  -4  18      238.93      254.69      9.02 o 
   2  -4  18       79.72       83.61     11.46 o 
   3  -4  18        3.79        4.55      8.61 o 
   4  -4  18      186.84      186.87     12.89 o 
   5  -4  18      194.57      177.14     45.62 o 
   6  -4  18      354.54      330.46     63.08 o 
  -8  -3  18      307.14      334.55     30.90 o 
  -7  -3  18        1.89        4.26      7.77 o 
  -6  -3  18      667.65      649.47     36.24 o 
  -5  -3  18        1.06        0.22      7.35 o 
  -4  -3  18       74.68       77.81      7.33 o 
  -3  -3  18      143.94      143.61      7.45 o 
  -2  -3  18        4.44        8.26      6.40 o 
  -1  -3  18      119.01      134.45      9.18 o 
   0  -3  18      283.46      294.70      9.02 o 
   1  -3  18      281.23      264.72     16.46 o 
   2  -3  18      104.11      120.80      8.68 o 
   3  -3  18      178.62      166.83     25.52 o 
   4  -3  18       19.72       14.57      9.41 o 
   5  -3  18      152.35      151.56     35.92 o 
   6  -3  18        5.85        2.29     10.29 o 
  -8  -2  18       48.34       45.31      6.63 o 
  -7  -2  18      970.65     1036.05     65.18 o 
  -6  -2  18      533.39      528.55     36.74 o 
  -5  -2  18       99.66      102.14      6.58 o 
  -4  -2  18        7.01        8.28      6.23 o 
  -3  -2  18       27.61       27.67      5.89 o 
  -2  -2  18      504.03      478.58     31.18 o 
  -1  -2  18      337.46      328.87      8.52 o 
   0  -2  18      470.99      476.70     11.64 o 
   1  -2  18       84.74       71.15      8.97 o 
   2  -2  18      745.41      727.02     10.61 o 
   3  -2  18      316.63      313.50     29.24 o 
   4  -2  18      343.66      293.40     34.55 o 
   5  -2  18       21.82       17.14     10.47 o 
   6  -2  18        0.99        1.16     15.74 o 
  -8  -1  18       52.37       46.59     11.60 o 
  -7  -1  18      442.68      459.82     45.92 o 
  -6  -1  18        2.70        8.74      6.30 o 
  -5  -1  18        9.45       10.71      6.17 o 
  -4  -1  18        7.82       11.26      6.19 o 
  -3  -1  18       28.17       27.95      6.47 o 
  -2  -1  18       51.03       50.27      6.38 o 
  -1  -1  18       20.28       23.76      6.95 o 
   0  -1  18      349.25      373.47      8.71 o 
   1  -1  18       45.15       42.53      7.93 o 
   2  -1  18      356.04      354.01     15.84 o 
   3  -1  18      119.53      113.59     19.22 o 
   4  -1  18      179.12      177.20     39.34 o 
   5  -1  18       19.15       14.90     10.53 o 
   6  -1  18        1.39        1.48     11.73 o 
  -8   0  18      186.84      183.30     35.39 o 
  -7   0  18      169.11      166.41     27.82 o 
  -6   0  18      375.79      375.40     46.68 o 
  -5   0  18      447.31      477.32     45.70 o 
  -4   0  18       21.92       21.38      5.84 o 
  -3   0  18      100.11       98.33      9.31 o 
  -2   0  18       36.41       33.42      6.41 o 
  -1   0  18       55.88       66.79      6.90 o 
   0   0  18      106.97      126.25      7.37 o 
   1   0  18       24.92       29.01      7.56 o 
   2   0  18       75.71       73.62      8.19 o 
   3   0  18      237.85      241.95     28.28 o 
   4   0  18      100.84       97.85      9.78 o 
   5   0  18       10.69        8.43     10.03 o 
   6   0  18        1.20        3.78     10.93 o 
  -8   1  18        1.27        0.45      6.98 o 
  -7   1  18        8.73        3.28      6.59 o 
  -6   1  18     1229.65     1295.22    185.55 o 
  -5   1  18        6.53        6.08      6.39 o 
  -4   1  18     1036.08     1029.35     86.35 o 
  -3   1  18      119.05      116.65     11.06 o 
  -2   1  18        5.89        7.86      6.63 o 
  -1   1  18      170.45      170.93      9.11 o 
   0   1  18        4.25        3.84      6.70 o 
   1   1  18     1020.45     1061.84     26.27 o 
   2   1  18       60.76       68.36      8.55 o 
   3   1  18        5.04        4.02      8.40 o 
   4   1  18       49.02       52.73     11.40 o 
   5   1  18       56.60       53.31     10.14 o 
   6   1  18      195.66      196.02     23.33 o 
  -7   2  18       94.06       98.99     22.88 o 
  -6   2  18        5.44        1.82      6.46 o 
  -5   2  18      250.12      279.59     37.68 o 
  -4   2  18      678.42      648.38     90.02 o 
  -3   2  18       18.12       18.23      6.67 o 
  -2   2  18        2.43        3.83      6.45 o 
  -1   2  18       62.32       60.73      6.76 o 
   0   2  18        0.90        2.70      7.03 o 
   1   2  18      543.64      560.69     29.70 o 
   2   2  18        3.80        3.70      8.84 o 
   3   2  18      191.11      208.42     49.34 o 
   4   2  18      114.26      108.87     22.96 o 
   5   2  18       71.34       61.93     19.22 o 
  -7   3  18        3.43        4.21      6.86 o 
  -6   3  18       21.65       23.05      6.66 o 
  -5   3  18      313.52      324.09     48.82 o 
  -4   3  18        0.73       -1.57      6.66 o 
  -3   3  18       52.76       50.49      6.76 o 
  -2   3  18      100.76      111.80     17.27 o 
  -1   3  18       37.15       33.53      7.15 o 
   0   3  18        8.65        6.57      8.17 o 
   1   3  18        6.26        3.60     10.01 o 
   2   3  18      487.16      449.67     88.22 o 
   3   3  18       63.03       68.66     10.89 o 
   4   3  18        0.94        2.89     11.02 o 
   5   3  18       29.20       13.89     18.28 o 
  -6   4  18       47.26       40.36     12.16 o 
  -5   4  18       25.02       24.80      7.93 o 
  -4   4  18      203.28      205.53     35.20 o 
  -3   4  18      579.26      626.37     85.03 o 
  -2   4  18       96.53       87.77     17.52 o 
  -1   4  18      214.43      191.68     24.55 o 
   0   4  18        0.42        2.44      9.44 o 
   1   4  18        6.59       -0.51     10.41 o 
   2   4  18      350.79      325.08     75.54 o 
   3   4  18       18.14       15.58     10.19 o 
   4   4  18       90.25       87.29     15.80 o 
  -5   5  18       20.70       16.14      7.61 o 
  -4   5  18       60.24       51.09     12.72 o 
  -3   5  18      189.01      169.37     31.92 o 
  -2   5  18      471.43      415.70     73.77 o 
  -1   5  18       19.38        7.77      9.95 o 
   0   5  18       17.76        6.49      9.96 o 
   1   5  18        4.62        3.45      9.40 o 
   2   5  18      174.91      150.57     34.00 o 
   3   5  18      278.15      219.66     63.79 o 
  -3   6  18      170.18      140.88     28.68 o 
  -2   6  18      742.29      453.11    101.86 o 
  -1   6  18       11.35       12.32      9.88 o 
   0   6  18      161.84       90.49     10.32 o 
   1   6  18       32.38        6.63     10.69 o 
  -3  -8  19       26.32       31.37      7.90 o 
  -2  -8  19       43.25       48.02      8.02 o 
  -1  -8  19        1.53        3.85      6.95 o 
   0  -8  19       94.23       91.22     10.04 o 
   1  -8  19       36.57       24.49      8.77 o 
   2  -8  19       70.98       41.27     16.15 o 
   3  -8  19      139.87      118.60      9.55 o 
  -5  -7  19      105.51      106.55      7.71 o 
  -4  -7  19      143.00      154.13      7.59 o 
  -3  -7  19       34.51       28.14      6.73 o 
  -2  -7  19       12.46       16.66      7.52 o 
  -1  -7  19      197.41      201.83      8.54 o 
   0  -7  19      188.60      186.38     15.67 o 
   1  -7  19       44.19       36.23      8.49 o 
   2  -7  19       95.04       85.86     14.33 o 
   3  -7  19        0.38        9.09      9.54 o 
   4  -7  19      221.56      202.89     12.02 o 
  -6  -6  19        7.52        8.82      7.04 o 
  -5  -6  19       92.30       92.23      7.10 o 
  -4  -6  19      149.49      160.28      7.23 o 
  -3  -6  19        3.97        9.13      6.39 o 
  -2  -6  19      242.46      237.90      7.63 o 
  -1  -6  19      247.84      256.06     13.91 o 
   0  -6  19        0.52       -3.81      8.84 o 
   1  -6  19      230.45      231.97      9.57 o 
   2  -6  19       17.57       12.49      8.93 o 
   3  -6  19        3.09        7.64      9.30 o 
   4  -6  19      179.28      182.84     12.28 o 
   5  -6  19       10.26        5.32     10.05 o 
  -6  -5  19       93.38       87.78      6.78 o 
  -5  -5  19       91.09       82.41      6.55 o 
  -4  -5  19      107.67      113.99      7.01 o 
  -3  -5  19      208.13      207.76      7.21 o 
  -2  -5  19       28.92       28.78      7.03 o 
  -1  -5  19       78.23       82.17      8.11 o 
   0  -5  19      437.87      461.41      9.05 o 
   1  -5  19       29.40       16.80      8.84 o 
   2  -5  19       77.20       77.25      9.10 o 
   3  -5  19       17.51       14.15      9.02 o 
   4  -5  19       49.72       26.69     14.12 o 
   5  -5  19      220.88      180.57     63.33 o 
  -7  -4  19      189.46      220.02     22.49 o 
  -6  -4  19        8.10       12.37      6.29 o 
  -5  -4  19       65.93       59.62      6.97 o 
  -4  -4  19      655.32      667.24     22.40 o 
  -3  -4  19        9.00       13.73      6.45 o 
  -2  -4  19      525.99      542.96     37.50 o 
  -1  -4  19      185.25      192.45     10.49 o 
   0  -4  19        9.10        6.88      8.58 o 
   1  -4  19       53.86       60.19      8.81 o 
   2  -4  19       27.28       28.57      8.74 o 
   3  -4  19      411.29      408.94     26.15 o 
   4  -4  19       43.39       39.07     13.51 o 
   5  -4  19       36.11       34.34     10.35 o 
   6  -4  19       31.71       16.30     10.09 o 
  -7  -3  19      657.50      657.85     70.60 o 
  -6  -3  19      161.18      152.32     21.30 o 
  -5  -3  19        1.24       -2.21      7.16 o 
  -4  -3  19       34.14       42.12      7.47 o 
  -3  -3  19      345.03      353.27     35.12 o 
  -2  -3  19      144.96      150.11     11.19 o 
  -1  -3  19        0.05       -2.48      7.06 o 
   0  -3  19      433.75      466.55     10.13 o 
   1  -3  19        4.15        5.04      8.60 o 
   2  -3  19     1029.80      977.64     22.45 o 
   3  -3  19       46.89       52.08     10.37 o 
   4  -3  19       11.17        7.72      9.04 o 
   5  -3  19        8.58       12.66      9.38 o 
   6  -3  19      162.09      123.97     52.70 o 
  -7  -2  19      420.82      406.26     33.64 o 
  -6  -2  19       48.33       52.58      6.81 o 
  -5  -2  19       95.06      106.95     10.04 o 
  -4  -2  19       12.88       11.50      6.22 o 
  -3  -2  19      125.02      121.73      9.91 o 
  -2  -2  19      101.96      110.04      7.37 o 
  -1  -2  19      180.02      187.60      7.50 o 
   0  -2  19     1177.79     1188.65     18.26 o 
   1  -2  19        5.97        7.13      9.01 o 
   2  -2  19        9.81       13.06      8.46 o 
   3  -2  19       74.84       72.31     10.68 o 
   4  -2  19       24.12       21.11      9.85 o 
   5  -2  19        7.35        3.56     10.84 o 
   6  -2  19       38.57       43.54     16.76 o 
  -7  -1  19        4.98        6.28      6.44 o 
  -6  -1  19     1857.36     1969.59    186.99 o 
  -5  -1  19        7.35        7.40      6.61 o 
  -4  -1  19       15.78       14.60      6.26 o 
  -3  -1  19       68.05       67.88      6.68 o 
  -2  -1  19        6.83        8.66      6.65 o 
  -1  -1  19     1510.01     1526.59     32.21 o 
   0  -1  19       28.22       23.38      7.28 o 
   1  -1  19      367.02      390.87      9.51 o 
   2  -1  19       28.88       31.42     10.38 o 
   3  -1  19       69.32       66.85     17.36 o 
   4  -1  19      215.90      198.41     56.63 o 
   5  -1  19       22.22       28.53     17.69 o 
   6  -1  19       18.46       13.36     11.88 o 
  -7   0  19      369.07      388.86     57.93 o 
  -6   0  19       56.68       65.11     11.81 o 
  -5   0  19      316.50      338.15     38.85 o 
  -4   0  19      137.71      123.22     13.07 o 
  -3   0  19      109.49      101.36     13.37 o 
  -2   0  19       56.93       64.05      6.86 o 
  -1   0  19        7.11        4.85      6.92 o 
   0   0  19      472.14      503.65      8.54 o 
   1   0  19       11.59       16.33      7.75 o 
   2   0  19        0.79        2.46      8.29 o 
   3   0  19        6.37        6.70     10.28 o 
   4   0  19       54.13       39.45     12.05 o 
   5   0  19       39.77       41.25     13.82 o 
  -7   1  19        9.09        5.88      6.59 o 
  -6   1  19      100.88       98.30     20.57 o 
  -5   1  19      711.29      684.63     72.14 o 
  -4   1  19      178.48      181.65     20.33 o 
  -3   1  19       64.08       54.99      6.80 o 
  -2   1  19       43.82       39.91      6.74 o 
  -1   1  19        1.02        3.04      6.86 o 
   0   1  19      363.95      389.68      8.32 o 
   1   1  19      139.17      131.82      8.34 o 
   2   1  19      559.91      555.48     49.72 o 
   3   1  19      292.45      311.69     28.58 o 
   4   1  19       12.47       10.03     10.43 o 
   5   1  19      118.23      117.37     15.54 o 
  -7   2  19        1.98        1.43      7.23 o 
  -6   2  19       26.81       17.09      6.88 o 
  -5   2  19      674.02      726.90     83.10 o 
  -4   2  19      307.04      324.19     40.34 o 
  -3   2  19       42.39       50.94      8.88 o 
  -2   2  19        0.86        0.07      6.63 o 
  -1   2  19      173.26      185.20     10.36 o 
   0   2  19      113.40      122.16      8.04 o 
   1   2  19       24.96       25.39      8.64 o 
   2   2  19      728.35      752.48     75.18 o 
   3   2  19       17.15       15.09     12.04 o 
   4   2  19        3.67        4.09     12.60 o 
   5   2  19        1.15       -3.37     13.85 o 
  -6   3  19        0.02        1.68      6.84 o 
  -5   3  19        7.37        8.74      6.87 o 
  -4   3  19      935.94      998.84    163.84 o 
  -3   3  19       27.86       21.65      7.14 o 
  -2   3  19       65.72       65.79     12.51 o 
  -1   3  19        1.15        3.25      7.68 o 
   0   3  19       34.57       26.99      8.26 o 
   1   3  19      416.66      391.36     73.33 o 
   2   3  19       17.39       14.14     10.76 o 
   3   3  19      372.03      367.49    111.83 o 
   4   3  19       40.49       26.99     12.34 o 
  -5   4  19      131.83      130.41     35.96 o 
  -4   4  19      162.82      160.58     38.44 o 
  -3   4  19       11.18        5.43      7.57 o 
  -2   4  19      450.73      448.01     77.12 o 
  -1   4  19       12.22        4.36      8.86 o 
   0   4  19        0.10        2.20      9.16 o 
   1   4  19       44.19       25.13     10.76 o 
   2   4  19      311.04      256.07     68.39 o 
   3   4  19      410.04      372.04    113.60 o 
  -4   5  19       27.59       13.20      7.79 o 
  -3   5  19      107.65      122.28     25.08 o 
  -2   5  19      193.97      133.17     25.75 o 
  -1   5  19       32.81       23.38      9.79 o 
   0   5  19        0.80        4.31     10.19 o 
   1   5  19       75.05       34.59     10.83 o 
  -2  -8  20        0.29        0.38      7.63 o 
  -1  -8  20       63.32       57.68      9.00 o 
   0  -8  20       10.71        5.33     10.26 o 
   1  -8  20       23.42       20.66     10.16 o 
  -4  -7  20       50.73       58.79      7.69 o 
  -3  -7  20      242.11      249.47      7.66 o 
  -2  -7  20      162.22      156.13      8.31 o 
  -1  -7  20        9.28        9.46      7.94 o 
   0  -7  20       24.41       19.63      9.65 o 
   1  -7  20        8.51        4.11      8.65 o 
   2  -7  20       16.31       15.26      9.78 o 
   3  -7  20       15.45       10.78      8.84 o 
  -5  -6  20       11.56       14.27      7.48 o 
  -4  -6  20      556.21      609.80     20.30 o 
  -3  -6  20      135.04      143.93      7.68 o 
  -2  -6  20       30.52       32.53      7.69 o 
  -1  -6  20        3.38        3.20      8.09 o 
   0  -6  20      235.34      236.70      9.82 o 
   1  -6  20      201.54      216.13     20.33 o 
   2  -6  20       55.87       34.53     12.71 o 
   3  -6  20       45.21       36.86      9.69 o 
   4  -6  20      124.76       78.18     26.08 o 
  -6  -5  20       55.35       59.21      7.67 o 
  -5  -5  20       47.50       50.74      7.09 o 
  -4  -5  20       68.53       69.70      7.32 o 
  -3  -5  20      257.97      276.71     12.91 o 
  -2  -5  20      193.72      184.90     15.79 o 
  -1  -5  20       68.13       64.14      8.38 o 
   0  -5  20        1.13        5.24      8.02 o 
   1  -5  20       34.54       30.36      9.09 o 
   2  -5  20        7.74        6.70      9.14 o 
   3  -5  20        0.48       -3.40      9.32 o 
   4  -5  20      205.79      192.74     12.33 o 
  -6  -4  20      166.44      153.82     13.52 o 
  -5  -4  20       16.79        8.65      6.47 o 
  -4  -4  20       34.80       37.09      6.76 o 
  -3  -4  20      529.54      555.23     40.30 o 
  -2  -4  20      227.31      235.31     19.39 o 
  -1  -4  20      364.58      378.06     10.73 o 
   0  -4  20      129.92      143.40     10.36 o 
   1  -4  20       43.68       34.55      8.81 o 
   2  -4  20      417.22      428.27     11.54 o 
   3  -4  20       20.00       23.52      9.24 o 
   4  -4  20       90.30       64.46     18.73 o 
   5  -4  20      308.91      229.99     91.89 o 
  -6  -3  20      251.71      223.27     34.30 o 
  -5  -3  20       82.29       85.63     11.41 o 
  -4  -3  20        0.22        7.35      7.56 o 
  -3  -3  20      495.94      506.59     70.60 o 
  -2  -3  20      171.36      186.23     16.20 o 
  -1  -3  20      681.51      745.74     14.96 o 
   0  -3  20       36.62       20.92      8.71 o 
   1  -3  20        9.38       11.34      9.22 o 
   2  -3  20      284.13      261.03     28.51 o 
   3  -3  20      262.38      240.39     25.87 o 
   4  -3  20       41.66       50.03     11.05 o 
   5  -3  20       33.51       17.55     11.37 o 
  -7  -2  20      725.59      722.09     91.32 o 
  -6  -2  20        1.57        5.01      6.74 o 
  -5  -2  20      105.58      103.14     14.11 o 
  -4  -2  20       46.21       46.33      6.71 o 
  -3  -2  20        0.32        1.30      6.56 o 
  -2  -2  20      301.59      307.81     24.74 o 
  -1  -2  20        0.22       -2.64      7.03 o 
   0  -2  20        3.87        1.58      8.74 o 
   1  -2  20      325.71      319.79      9.71 o 
   2  -2  20        1.53        5.96     10.21 o 
   3  -2  20      171.33      184.43     18.02 o 
   4  -2  20       20.01       12.25     10.84 o 
   5  -2  20        0.25        5.92     10.48 o 
  -7  -1  20      394.72      381.60     64.18 o 
  -6  -1  20       28.41       26.25      7.33 o 
  -5  -1  20       43.34       54.33      8.24 o 
  -4  -1  20        8.45        8.44      6.67 o 
  -3  -1  20       10.04       11.86      6.56 o 
  -2  -1  20       14.62       14.71      6.82 o 
  -1  -1  20      143.66      135.19      7.57 o 
   0  -1  20     1145.16     1188.55     13.45 o 
   1  -1  20      149.67      131.96     23.29 o 
   2  -1  20       45.31       44.15     10.40 o 
   3  -1  20        2.99        1.50     11.00 o 
   4  -1  20        0.44        6.23     10.96 o 
   5  -1  20       32.41       50.72     18.84 o 
  -7   0  20       15.92       11.09      7.06 o 
  -6   0  20      177.29      203.65     32.75 o 
  -5   0  20      288.36      318.40     36.71 o 
  -4   0  20      139.17      141.99     17.02 o 
  -3   0  20        0.45        1.94      6.35 o 
  -2   0  20       11.13        7.05      6.62 o 
  -1   0  20      483.47      521.35     19.03 o 
   0   0  20      346.91      382.38      9.09 o 
   1   0  20      424.59      460.72     12.45 o 
   2   0  20      172.65      182.56     15.96 o 
   3   0  20       10.76       11.74     11.90 o 
   4   0  20      219.61      180.58     67.63 o 
   5   0  20       85.87       77.43     21.11 o 
  -6   1  20      311.95      336.66     66.57 o 
  -5   1  20        0.13        2.40      6.79 o 
  -4   1  20      452.17      468.64     62.40 o 
  -3   1  20        0.27        4.55      6.97 o 
  -2   1  20       23.24       22.14      7.22 o 
  -1   1  20      143.00      164.76      8.09 o 
   0   1  20        1.25        1.61      7.44 o 
   1   1  20      805.24      872.88     37.66 o 
   2   1  20      147.99      133.34     10.26 o 
   3   1  20       90.65       92.77     11.69 o 
   4   1  20      153.13      154.24     17.24 o 
  -6   2  20       29.06       19.46      7.17 o 
  -5   2  20      400.19      412.38     68.78 o 
  -4   2  20      204.61      205.24     27.53 o 
  -3   2  20        6.81       10.54      7.13 o 
  -2   2  20        7.96        8.96      7.48 o 
  -1   2  20       28.15       16.05      7.64 o 
   0   2  20      101.98      105.51      8.32 o 
   1   2  20       85.31       89.00     11.06 o 
   2   2  20      189.29      197.86     42.52 o 
   3   2  20      191.31      181.86     41.89 o 
   4   2  20      108.87       58.52     19.04 o 
  -5   3  20       65.42       55.17     15.09 o 
  -4   3  20       32.76       27.85      7.32 o 
  -3   3  20      143.09      158.26     27.42 o 
  -2   3  20       14.85       14.62      7.33 o 
  -1   3  20       49.05       36.94      8.19 o 
   0   3  20       38.19       20.69      8.66 o 
   1   3  20       22.78       15.20     10.89 o 
   2   3  20      877.57      823.76    169.37 o 
   3   3  20       73.21       66.32     27.36 o 
  -4   4  20      189.59      225.54     47.19 o 
  -3   4  20       46.22       35.35     15.00 o 
  -2   4  20        1.56       -0.32      8.72 o 
  -1   4  20       47.40       22.81      8.67 o 
   0   4  20       35.30       20.44     11.22 o 
   1   4  20       17.74        3.97     10.41 o 
  -2  -7  21       81.65       76.98      8.57 o 
  -1  -7  21       12.57       12.09      9.91 o 
   0  -7  21       13.73       19.36      9.79 o 
   1  -7  21        0.61       11.06      8.89 o 
  -4  -6  21        5.11        5.83      7.82 o 
  -3  -6  21      705.91      699.60     36.12 o 
  -2  -6  21      149.87      148.73     13.85 o 
  -1  -6  21       10.92       15.38      7.70 o 
   0  -6  21      199.52      194.45     18.32 o 
   1  -6  21        7.38        4.03      8.58 o 
   2  -6  21      275.15      221.79     32.78 o 
   3  -6  21       22.34       13.85     10.01 o 
  -5  -5  21       44.91       44.94      7.15 o 
  -4  -5  21      234.24      219.97     14.39 o 
  -3  -5  21      442.29      451.24     38.28 o 
  -2  -5  21        4.66        5.02      7.79 o 
  -1  -5  21      126.17      127.35     12.03 o 
   0  -5  21      294.28      297.10      8.99 o 
   1  -5  21       99.02      110.53     16.08 o 
   2  -5  21       72.34       82.97      9.65 o 
   3  -5  21        9.70        3.12      9.83 o 
  -5  -4  21        2.37       -0.14      7.06 o 
  -4  -4  21      152.78      152.91     14.96 o 
  -3  -4  21       69.06       80.47      8.61 o 
  -2  -4  21     1351.32     1453.51    125.08 o 
  -1  -4  21        8.29        8.66      9.07 o 
   0  -4  21       11.15       15.28      9.00 o 
   1  -4  21       46.12       52.28      9.30 o 
   2  -4  21       11.32        9.68     10.13 o 
   3  -4  21      219.43      189.93     44.68 o 
   4  -4  21       40.34       31.55     10.70 o 
  -6  -3  21       26.90       17.71      8.58 o 
  -5  -3  21       18.33       23.32      8.20 o 
  -4  -3  21        1.23        2.15      8.09 o 
  -3  -3  21      394.86      430.94     45.60 o 
  -2  -3  21      322.19      331.15     26.28 o 
  -1  -3  21        3.94        4.12      7.83 o 
   0  -3  21       19.56       23.44      8.95 o 
   1  -3  21      301.36      297.85     26.10 o 
   2  -3  21       48.84       37.86      9.47 o 
   3  -3  21      151.38      128.33     34.93 o 
   4  -3  21       41.39       20.84     11.45 o 
  -6  -2  21      112.95      132.78     24.34 o 
  -5  -2  21       39.58       38.23      6.35 o 
  -4  -2  21      227.49      217.25     23.21 o 
  -3  -2  21       85.01       90.05      8.61 o 
  -2  -2  21        0.91        0.99      6.98 o 
  -1  -2  21      479.30      555.87     17.28 o 
   0  -2  21      703.32      786.88     19.27 o 
   1  -2  21       81.53       91.63     10.71 o 
   2  -2  21      105.86       92.81     12.32 o 
   3  -2  21       99.02       85.68     23.52 o 
   4  -2  21       85.08       70.00     32.86 o 
  -6  -1  21      101.17      120.29     19.66 o 
  -5  -1  21       33.78       31.48      6.99 o 
  -4  -1  21        0.11        0.12      6.94 o 
  -3  -1  21      260.95      277.60     20.11 o 
  -2  -1  21      421.45      433.62     30.40 o 
  -1  -1  21      688.32      740.25     16.11 o 
   0  -1  21       73.15       83.19      8.82 o 
   1  -1  21      263.89      275.47     38.43 o 
   2  -1  21       89.31       74.90     18.99 o 
   3  -1  21       23.05       19.30     11.08 o 
   4  -1  21      109.36       96.02     45.79 o 
  -6   0  21        7.39       12.37      7.30 o 
  -5   0  21       83.97       88.86     20.76 o 
  -4   0  21        6.64        2.80      6.99 o 
  -3   0  21      163.05      173.72     18.50 o 
  -2   0  21        0.22        5.73      7.29 o 
  -1   0  21        6.70       11.55      7.44 o 
   0   0  21      692.68      760.23     10.01 o 
   1   0  21      454.14      516.14     15.16 o 
   2   0  21       13.63       14.92      9.68 o 
   3   0  21       19.17       17.29     12.88 o 
   4   0  21       16.56       15.87     18.51 o 
  -5   1  21      387.49      409.40     64.68 o 
  -4   1  21       39.13       33.00      8.11 o 
  -3   1  21       24.34       27.87      7.31 o 
  -2   1  21       46.47       40.74      7.28 o 
  -1   1  21      392.18      409.55     18.22 o 
   0   1  21      447.92      477.84      9.67 o 
   1   1  21       10.30        3.40      9.25 o 
   2   1  21      209.74      219.96     27.66 o 
   3   1  21        6.88        8.76     15.35 o 
  -5   2  21       36.81       30.99      9.29 o 
  -4   2  21      400.66      421.14     69.00 o 
  -3   2  21      124.38      133.76     25.87 o 
  -2   2  21       20.23       14.09      7.69 o 
  -1   2  21        8.75        6.64      8.02 o 
   0   2  21        8.07        7.51      9.12 o 
   1   2  21      764.86      763.43     96.97 o 
   2   2  21      321.32      300.86     59.54 o 
  -4   3  21      142.34      140.36     32.88 o 
  -3   3  21        3.62        6.48      7.90 o 
  -2   3  21       73.02       48.32     14.97 o 
  -1   3  21        0.14        0.61      8.78 o 
   0   3  21       12.46       -0.91      9.67 o 
   1   3  21      272.03      233.99     38.43 o 
  -2  -6  22      498.07      488.23     52.11 o 
  -1  -6  22       20.35       16.21      9.89 o 
   0  -6  22        9.06       13.20      9.93 o 
   1  -6  22      224.95      204.87     10.70 o 
  -4  -5  22       78.88       83.68      7.85 o 
  -3  -5  22      244.67      231.58     27.76 o 
  -2  -5  22      339.26      344.46     33.09 o 
  -1  -5  22      151.48      138.64     12.41 o 
   0  -5  22      177.32      185.15     12.40 o 
   1  -5  22       44.27       32.17      9.82 o 
   2  -5  22      132.05      123.35     19.84 o 
  -4  -4  22       35.74       29.91      7.81 o 
  -3  -4  22      719.69      723.19     75.95 o 
  -2  -4  22       16.83       14.97      8.04 o 
  -1  -4  22       39.20       40.31      9.42 o 
   0  -4  22       21.87       23.29      9.37 o 
   1  -4  22       15.79       17.70     10.16 o 
   2  -4  22      214.02      220.58     11.00 o 
   3  -4  22        4.04        1.30      9.98 o 
  -5  -3  22       18.89       12.50      8.56 o 
  -4  -3  22        1.40        2.28      7.33 o 
  -3  -3  22      115.27      121.23     12.31 o 
  -2  -3  22      154.24      184.20     14.72 o 
  -1  -3  22      255.16      288.08      9.53 o 
   0  -3  22        0.18        5.42      9.19 o 
   1  -3  22       48.96       44.36     10.94 o 
   2  -3  22       17.38       20.18     10.35 o 
   3  -3  22      188.35      151.54     44.42 o 
  -5  -2  22        7.46        3.18      6.90 o 
  -4  -2  22        4.64       11.62      7.19 o 
  -3  -2  22       38.96       46.93      7.19 o 
  -2  -2  22      361.41      369.09     22.53 o 
  -1  -2  22       81.91       77.92      9.25 o 
   0  -2  22      222.19      240.99     25.11 o 
   1  -2  22       19.09       19.28      9.30 o 
   2  -2  22       36.43       29.21     10.35 o 
   3  -2  22       76.77       66.37     18.66 o 
  -5  -1  22       13.87       16.12      7.02 o 
  -4  -1  22        0.48        0.87      7.23 o 
  -3  -1  22       57.60       61.58      8.52 o 
  -2  -1  22        0.24        1.21      7.46 o 
  -1  -1  22      198.43      192.16      8.10 o 
   0  -1  22      694.43      797.72     23.64 o 
   1  -1  22        0.19        3.58     10.67 o 
   2  -1  22      198.57      190.76     37.16 o 
   3  -1  22      264.38      229.85     74.73 o 
  -5   0  22       95.52       73.13     16.14 o 
  -4   0  22       10.83        9.52      7.58 o 
  -3   0  22        9.34        6.18      7.43 o 
  -2   0  22       11.03        7.65      7.48 o 
  -1   0  22      506.20      553.52     21.43 o 
   0   0  22      313.28      327.62     10.62 o 
   1   0  22      207.60      232.48     17.42 o 
   2   0  22       31.97       22.34     12.77 o 
  -4   1  22       75.10       75.70     16.94 o 
  -3   1  22       48.44       42.12      8.39 o 
  -2   1  22        0.88        2.67      7.76 o 
  -1   1  22       13.74       10.22      8.00 o 
   0   1  22       45.49       36.49      8.92 o 
   1   1  22       53.59       45.84      9.60 o 
   2   1  22       38.95       26.77     10.38 o 
  -3   2  22       17.69       14.47      7.52 o 
  -2   2  22       21.65       24.33      8.45 o 
  -1   2  22       30.33       24.30      8.77 o 
   0   2  22      139.95      116.29     19.91 o 
   1   2  22       24.11       16.10     10.71 o 
  -1  -5  23        4.10        7.17      9.92 o 
   0  -5  23       35.82       25.05     10.26 o 
  -3  -4  23        7.09        1.17      8.11 o 
  -2  -4  23      255.73      275.72     19.48 o 
  -1  -4  23      168.33      165.84     10.26 o 
   0  -4  23      156.81      125.13     10.24 o 
   1  -4  23      143.54      115.93     11.05 o 
  -3  -3  23       96.52      102.98     12.96 o 
  -2  -3  23       75.22       76.51      8.45 o 
  -1  -3  23       13.95        6.26     10.40 o 
   0  -3  23       47.87       50.89      9.77 o 
   1  -3  23       38.72       35.76      9.97 o 
  -3  -2  23       28.12       24.55      7.85 o 
  -2  -2  23       43.12       36.22      9.07 o 
  -1  -2  23      240.89      265.19      9.57 o 
   0  -2  23       46.07       38.48      9.89 o 
   1  -2  23        0.06        6.46     11.22 o 
   2  -2  23        2.30       -1.19     11.56 o 
  -3  -1  23       17.82       19.85      7.93 o 
  -2  -1  23      282.34      301.17     22.65 o 
  -1  -1  23      270.42      280.19      9.21 o 
   0  -1  23      103.10      108.50     11.30 o 
   1  -1  23       40.61       27.88     11.41 o 
  -3   0  23       44.37       39.26      7.59 o 
  -2   0  23       71.01       66.43      8.01 o 
  -1   0  23       18.65       13.21      8.77 o 
   0   0  23      114.39      124.15     10.56 o 
   1   0  23       59.06       56.90     10.64 o 
  -1   1  23       18.64       14.48      8.90 o 
                                                 
